# Supplementary material for: A Novel Framework for Characterizing Genomic Haplotype Diversity in the Human Immunoglobulin Heavy Chain Locus
Source: Front Immunol. 2020 Sep 23;11:2136. doi: 10.3389/fimmu.2020.02136 (PMC7539625; doi:10.3389/fimmu.2020.02136)
Supplement: Supplementary file 2 [file Table_2.xlsx]

## Sheet: Sheet1
Reference	Start	End	Panel
AC206018	0	246	A
AC206018	260	492	A
AC206018	495	922	A
AC206018	940	2821	A
AC206018	2915	3468	A
AC206018	3485	3705	A
AC206018	3720	3926	A
AC206018	4090	4230	A
AC206018	4285	5648	A
AC206018	5970	6424	A
AC206018	6440	7695	A
AC206018	7700	9664	A
AC206018	9970	10165	A
AC206018	10170	10526	A
AC206018	10550	10909	A
AC206018	10917	11094	A
AC206018	11102	11334	A
AC206018	11337	11765	A
AC206018	11782	12025	A
AC206018	12052	13623	A
AC206018	13661	14531	A
AC206018	14566	14740	A
AC206018	14876	15091	A
AC206018	15126	15355	A
AC206018	15366	15507	A
AC206018	15816	16192	A
AC206018	16211	17531	A
AC206018	17616	17758	A
AC206018	17901	18312	A
AC206018	18336	18467	A
AC206018	18681	18751	A
AC206018	18756	18863	A
AC206018	18936	19403	A
AC206018	19411	19684	A
AC206018	19701	19772	A
AC206018	19846	19997	A
AC206018	20121	20196	A
AC206018	20206	20313	A
AC206018	20336	20477	A
AC206018	20606	20708	A
AC206018	20826	20977	A
AC206018	21081	21152	A
AC206018	21161	21263	A
AC206018	21341	21421	A
AC206018	21456	21630	A
AC206018	21691	21765	A
AC206018	21886	21964	A
AC206018	21971	22150	A
AC206018	22166	22240	A
AC206018	22261	22444	A
AC206018	22451	22576	A
AC206018	22851	22927	A
AC206018	22936	23180	A
AC206018	23191	23636	A
AC206018	23701	23905	A
AC206018	23906	24222	A
AC206018	24231	24781	A
AC206018	29946	33137	A
AC206018	33156	33323	A
AC206018	33431	33561	A
AC206018	33581	33651	A
AC206018	33661	34013	A
AC206018	34036	34275	A
AC206018	34396	35906	A
AC206018	35926	36059	A
AC206018	36076	37479	A
AC206018	37606	37683	A
AC206018	37811	38031	A
AC206018	38036	39207	A
AC206018	39276	39722	A
AC231260	0	1775	A
AC231260	2060	2299	A
AC231260	2300	3423	A
AC231260	3440	4228	A
AC231260	4239	4401	A
AC231260	4440	4745	A
AC231260	4780	5895	A
AC231260	5910	6190	A
AC231260	6215	7122	A
AC231260	7594	7974	A
AC231260	8265	9112	A
AC231260	9255	10088	A
AC231260	10215	10352	A
AC231260	10360	10508	A
AC231260	10618	11268	A
AC231260	11278	16979	A
AC231260	16980	17217	A
AC231260	17490	17669	A
AC231260	17685	18039	A
AC231260	18045	19896	A
AC231260	19945	21070	A
AC231260	21350	21509	A
AC231260	21530	25365	A
AC231260	25386	26029	A
AC231260	26038	26542	A
AC231260	26557	26825	A
AC231260	26853	27069	A
AC231260	27074	27799	A
AC231260	27808	28154	A
AC231260	28172	28349	A
AC231260	28373	28701	A
AC231260	28712	29166	A
AC231260	29181	29287	A
AC231260	29295	29822	A
AC231260	29835	30115	A
AC231260	30140	30486	A
AC231260	30528	30994	A
AC231260	31524	31870	A
AC231260	32198	32830	A
AC231260	32841	33045	A
AC231260	33191	33365	A
AC231260	33373	34019	A
AC231260	34148	34207	A
AC231260	34276	34354	A
AC231260	34538	34673	A
AC231260	34715	34991	A
AC231260	35005	35188	A
AC231260	35196	35381	A
AC231260	35400	35558	A
AC231260	35592	36820	A
AC231260	36842	37063	A
AC231260	37097	37260	A
AC231260	37272	37479	A
AC231260	37519	37641	A
AC231260	37649	37776	A
AC231260	37789	37979	A
AC231260	38004	38362	A
AC233755	0	316	A
AC233755	360	816	A
AC233755	820	1346	A
AC233755	1495	2367	A
AC233755	2380	2486	A
AC233755	2520	3012	A
AC233755	3020	3435	A
AC233755	3480	4746	A
AC233755	4760	4984	A
AC233755	5075	6523	A
AC233755	6695	7119	A
AC233755	7525	7932	A
AC233755	10220	12502	A
AC233755	12550	12938	A
AC233755	12975	13462	A
AC233755	13475	15036	A
AC233755	15360	15736	A
AC233755	15740	16711	A
AC233755	16760	17035	A
AC233755	17300	17398	A
AC233755	17400	18255	A
AC233755	18265	19900	A
AC233755	19910	20812	A
AC233755	20815	21020	A
AC233755	21035	22152	A
AC233755	22165	22445	A
AC233755	22470	22653	A
AC233755	22700	23050	A
AC233755	23060	23938	A
AC233755	24240	24831	A
AC233755	24845	25474	A
AC233755	25490	25984	A
AC233755	26005	26083	A
AC233755	26110	26224	A
AC233755	26305	29758	A
AC233755	29760	31424	A
AC233755	31425	31609	A
AC233755	31625	31697	A
AC233755	31710	31790	A
AC233755	32035	32812	A
AC233755	32920	33652	A
AC233755	36735	37064	A
AC233755	37075	37336	A
AC233755	37350	37513	A
AC233755	37535	37633	A
AC233755	37635	37731	A
AC233755	37795	38046	A
AC233755	38060	38133	A
AC233755	38200	38376	A
AC233755	38395	39322	A
AC233755	39365	41851	A
AC233755	41905	42421	A
AC233755	42435	42550	A
AC233755	42620	43739	A
AC234225	0	70	A
AC234225	400	2489	A
AC234225	2490	2869	A
AC234225	2925	3112	A
AC234225	3115	4208	A
AC234225	4215	5195	A
AC234225	7499	7907	A
AC234225	8294	8732	A
AC234225	8919	9514	A
AC234225	9524	10349	A
AC234225	10444	11345	A
AC234225	11354	11935	A
AC234225	12009	12417	A
AC234225	12424	12796	A
AC234225	12844	12915	A
AC234225	12954	13951	A
AC234225	14084	14603	A
AC234225	14634	15083	A
AC234225	15124	15506	A
AC234225	15539	15614	A
AC234225	15944	16227	A
AC234225	16234	16370	A
AC234225	16384	16762	A
AC234225	16764	17083	A
AC234225	17089	17159	A
AC234225	17229	17312	A
AC234225	17399	17472	A
AC234225	17479	19651	A
AC234225	19964	20496	A
AC234225	20499	20565	A
AC234225	20609	20928	A
AC234225	20934	21059	A
AC234225	21084	21456	A
AC234225	21734	22039	A
AC234225	22059	22260	A
AC234225	22279	24892	A
AC234225	25239	26431	A
AC234225	26709	26949	A
AC234225	27024	27126	A
AC234225	27439	29748	A
AC234225	29864	29940	A
AC234225	29969	32195	A
AC234225	32214	33964	A
AC234225	33984	34326	A
AC234225	34339	34685	A
AC234225	34714	37221	A
AC234225	37269	38573	A
AC234225	38579	38752	A
AC234225	38809	38882	A
AC234225	38894	39137	A
AC241995	5	733	A
AC241995	750	1472	A
AC241995	1590	1781	A
AC241995	1800	1905	A
AC241995	1930	2012	A
AC241995	2040	2368	A
AC241995	2375	2864	A
AC241995	2865	3189	A
AC241995	3225	3374	A
AC241995	3375	3455	A
AC241995	3470	3651	A
AC241995	3715	3794	A
AC241995	3960	4125	A
AC241995	4140	4285	A
AC241995	4550	4626	A
AC241995	4630	4703	A
AC241995	4720	5208	A
AC241995	5240	5312	A
AC241995	5365	5462	A
AC241995	8526	8853	A
AC241995	8861	9083	A
AC241995	9172	9417	A
AC241995	9432	9503	A
AC241995	9582	9858	A
AC241995	9994	10167	A
AC241995	10179	10437	A
AC241995	10455	11455	A
AC241995	11539	13908	A
AC241995	13920	14032	A
AC241995	14070	14126	A
AC241995	14141	14366	A
AC241995	14411	14590	A
AC241995	14604	14770	A
AC241995	14784	15450	A
AC241995	15466	15686	A
AC241995	15701	15908	A
AC241995	15913	16522	A
AC241995	16558	18789	A
AC241995	18808	18904	A
AC241995	19008	21315	A
AC241995	21603	21714	A
AC241995	21803	22038	A
AC241995	22318	23508	A
AC241995	23863	26456	A
AC241995	26493	26668	A
AC241995	26718	27005	A
AC241995	27298	27668	A
AC241995	27683	27818	A
AC241995	27828	28133	A
AC241995	28188	28255	A
AC241995	28258	28602	A
AC241995	28608	28787	A
AC241995	29088	30343	A
AC241995	30348	30900	A
AC241995	30903	31249	A
AC241995	31278	31351	A
AC241995	31433	31513	A
AC241995	31598	31666	A
AC241995	31668	32363	A
AC241995	32368	32803	A
AC241995	33138	33214	A
AC241995	33233	33631	A
AC241995	33675	34131	A
AC241995	34135	34661	A
AC241995	34810	35682	A
AC241995	35695	35801	A
AC241995	35835	36327	A
AC241995	36335	36750	A
AC241995	36795	38061	A
AC241995	38075	38299	A
AC241995	38390	39838	A
AC241995	40010	40434	A
AC244411	0	195	A
AC244411	207	652	A
AC244411	662	944	A
AC244411	947	1029	A
AC244411	1092	1984	A
AC244411	2012	2175	A
AC244411	2472	2539	A
AC244411	2672	3629	A
AC244411	3642	3798	A
AC244411	3812	4115	A
AC244411	4127	4316	A
AC244411	4338	4715	A
AC244411	4723	5251	A
AC244411	5258	5534	A
AC244411	5538	5906	A
AC244411	5918	6498	A
AC244411	6519	7162	A
AC244411	7171	7654	A
AC244411	7655	7958	A
AC244411	7986	8202	A
AC244411	8207	8455	A
AC244411	8477	8930	A
AC244411	8941	9287	A
AC244411	9305	9412	A
AC244411	9425	9482	A
AC244411	9506	9834	A
AC244411	9845	10299	A
AC244411	10314	10477	A
AC244411	10501	10955	A
AC244411	10968	11087	A
AC244411	11103	11248	A
AC244411	11273	11400	A
AC244411	11403	11619	A
AC244411	11661	12127	A
AC244411	12657	13003	A
AC244411	13331	13963	A
AC244411	13974	14141	A
AC244411	14324	14498	A
AC244411	14506	15152	A
AC244411	15278	15328	A
AC244411	15409	15487	A
AC244411	15671	15806	A
AC244411	15848	16124	A
AC244411	16138	16321	A
AC244411	16329	16429	A
AC244411	16434	16514	A
AC244411	16533	16691	A
AC244411	16725	17953	A
AC244411	17975	18196	A
AC244411	18230	18612	A
AC244411	18652	18774	A
AC244411	18782	18909	A
AC244411	18922	19112	A
AC244411	19137	19827	A
AC244411	19842	20059	A
AC244411	20077	20468	A
AC244411	20493	20724	A
AC244411	20738	20929	A
AC244411	20958	21528	A
AC244411	21543	21897	A
AC244411	21903	22037	A
AC244411	22038	22279	A
AC244411	22551	22683	A
AC244411	22746	23100	A
AC244411	23106	23410	A
AC244411	23436	24104	A
AC244411	24106	24486	A
AC244411	24504	24601	A
AC244411	24610	25008	A
AC244411	25015	25433	A
AC244411	25459	25584	A
AC244411	25599	25898	A
AC244411	25902	26021	A
AC244411	26036	26128	A
AC244411	26401	26560	A
AC244411	26589	26726	A
AC244411	26743	27065	A
AC244411	27077	27394	A
AC244411	27397	27944	A
AC244411	27947	28363	A
AC244411	28368	28946	A
AC244411	28949	29220	A
AC244411	29239	29827	A
AC244411	29828	31423	A
AC244411	31443	31838	A
AC244411	32144	32383	A
AC244411	32384	32970	A
AC244456	21	525	A
AC244456	540	808	A
AC244456	836	1052	A
AC244456	1057	1782	A
AC244456	1791	2137	A
AC244456	2155	2332	A
AC244456	2356	2684	A
AC244456	2695	3149	A
AC244456	3164	3270	A
AC244456	3278	3805	A
AC244456	3818	4098	A
AC244456	4123	4469	A
AC244456	4511	4977	A
AC244456	5507	5853	A
AC244456	6181	6813	A
AC244456	6824	7028	A
AC244456	7174	7348	A
AC244456	7356	8002	A
AC244456	8131	8190	A
AC244456	8259	8337	A
AC244456	8521	8656	A
AC244456	8698	8974	A
AC244456	8988	9171	A
AC244456	9179	9364	A
AC244456	9383	9541	A
AC244456	9575	10615	A
AC244456	10653	10816	A
AC244456	10828	11035	A
AC244456	11075	11197	A
AC244456	11205	11332	A
AC244456	11345	11535	A
AC244456	11560	12101	A
AC244456	12132	12250	A
AC244456	12265	12482	A
AC244456	12500	12891	A
AC244456	12916	13147	A
AC244456	13161	13352	A
AC244456	13381	13951	A
AC244456	13966	14119	A
AC244456	14151	14460	A
AC244456	14461	14702	A
AC244456	14974	15106	A
AC244456	15169	15523	A
AC244456	15529	15789	A
AC244456	15859	15940	A
AC244456	15950	16137	A
AC244456	16150	16527	A
AC244456	16529	16909	A
AC244456	16928	17025	A
AC244456	17034	17303	A
AC244456	17314	17432	A
AC244456	17439	17756	A
AC244456	17789	17857	A
AC244456	17883	18322	A
AC244456	18326	18445	A
AC244456	18460	18552	A
AC244456	18825	18984	A
AC244456	19014	19109	A
AC244456	19168	19490	A
AC244456	19502	19636	A
AC244456	19649	20072	A
AC244456	20090	20369	A
AC244456	20372	20788	A
AC244456	20793	21371	A
AC244456	21374	21643	A
AC244456	21664	22252	A
AC244456	22253	23848	A
AC244456	23868	24263	A
AC244456	24548	24787	A
AC244456	24788	25911	A
AC244456	25928	26113	A
AC244456	26153	26716	A
AC244456	26727	26889	A
AC244456	26928	27233	A
AC244456	27268	27457	A
AC244456	27478	28383	A
AC244456	28398	28678	A
AC244456	28703	29610	A
AC244456	30082	30462	A
AC244456	30753	31600	A
AC244456	31743	32576	A
AC244456	32703	32840	A
AC244456	32848	32996	A
AC244456	33106	33756	A
AC244456	33764	39465	A
AC244456	39466	39703	A
AC244456	39976	40155	A
AC244456	40171	40525	A
AC244456	40531	40612	A
AC244473	145	2005	A
AC244473	2020	2709	A
AC244473	2720	3241	A
AC244473	3270	3834	A
AC244473	4125	7360	A
AC244473	7370	7657	A
AC244473	7660	7837	A
AC244473	8155	9516	A
AC244473	9575	9709	A
AC244473	9880	10310	A
AC244473	10320	10841	A
AC244473	10903	10986	A
AC244473	10988	11073	A
AC244473	11101	11659	A
AC244473	11696	13335	A
AC244473	13336	13412	A
AC244473	13416	14251	A
AC244473	14271	16341	A
AC244473	16361	16446	A
AC244473	16491	17507	A
AC244473	17531	20882	A
AC244473	20931	21066	A
AC244473	21091	21346	A
AC244473	21661	21736	A
AC244473	21746	21845	A
AC244473	21876	22016	A
AC244473	22131	22378	A
AC244473	22501	22599	A
AC244473	22721	22928	A
AC244473	23016	23196	A
AC244473	23201	23508	A
AC244473	23536	23914	A
AC244473	24036	24276	A
AC244473	24346	24883	A
AC244473	24886	25205	A
AC244473	25241	25322	A
AC244473	25381	25455	A
AC244473	25456	25630	A
AC244473	25641	25782	A
AC244473	25791	26003	A
AC244473	26026	26870	A
AC244473	27041	28818	A
AC244473	28821	29767	A
AC244473	29786	29924	A
AC244473	29941	30252	A
AC244473	30301	31058	A
AC244473	31071	33235	A
AC244473	34162	36397	A
AC244473	36702	37410	A
AC244473	37432	38021	A
AC244473	40367	40470	A
AC244473	40537	40641	A
AC244473	40657	40804	A
AC244473	40807	42898	A
AC245243	18	153	A
AC245243	163	294	A
AC245243	298	448	A
AC245243	463	755	A
AC245243	775	901	A
AC245243	915	1051	A
AC245243	1059	1126	A
AC245243	1165	1379	A
AC245243	1380	2039	A
AC245243	2075	2409	A
AC245243	2430	2503	A
AC245243	2520	2705	A
AC245243	2745	2951	A
AC245243	2955	3152	A
AC245243	3160	3308	A
AC245243	3319	3522	A
AC245243	3528	3735	A
AC245243	3860	4049	A
AC245243	4070	4391	A
AC245243	4415	4703	A
AC245243	4735	4902	A
AC245243	4990	5270	A
AC245243	5295	5512	A
AC245243	5539	6202	A
AC245243	6671	6766	A
AC245243	6772	7002	A
AC245243	7338	7687	A
AC245243	7688	7970	A
AC245243	7981	8185	A
AC245243	8224	8314	A
AC245243	8328	8608	A
AC245243	8634	9161	A
AC245243	9314	9426	A
AC245243	9434	9510	A
AC245243	9692	9808	A
AC245243	9824	10342	A
AC245243	10350	10704	A
AC245243	10707	11466	A
AC245243	11467	11609	A
AC245243	11617	12004	A
AC245243	12008	12330	A
AC245243	12338	12843	A
AC245243	12844	12926	A
AC245243	12939	13129	A
AC245243	13155	13225	A
AC245243	13235	15191	A
AC245243	15205	16433	A
AC245243	16440	16616	A
AC245243	16625	17123	A
AC245243	17130	17180	A
AC245243	17191	19223	A
AC245243	19226	19724	A
AC245243	19726	21056	A
AC245243	21061	22301	A
AC245243	22381	25413	A
AC245243	25461	25704	A
AC245243	25951	26367	A
AC245243	26371	26512	A
AC245243	26756	27274	A
AC245243	27276	27449	A
AC245243	27491	27592	A
AC245243	27606	27715	A
AC245243	27716	27920	A
AC245243	27936	28356	A
AC245243	28376	28550	A
AC245243	28606	28776	A
AC245243	28806	28981	A
AC245243	29071	29369	A
AC245243	29371	29674	A
AC245243	29691	29860	A
AC245243	30026	30137	A
KC162924	5	1237	A
KC162924	1255	1563	A
KC162924	1635	1739	A
KC162924	1740	2018	A
KC162924	2020	2162	A
KC162924	2280	2348	A
KC162924	2350	2595	A
KC162924	2605	2854	A
KC162924	2905	2983	A
KC162924	2995	4637	A
KC162924	4665	9532	A
KC162924	9550	9849	A
KC162924	9863	10188	A
KC162924	10200	10663	A
KC162924	10671	10835	A
KC162924	10866	10938	A
KC162924	10941	11023	A
KC162924	11086	11532	A
KC162924	11541	11983	A
KC162924	12011	12174	A
KC162924	12472	12539	A
KC162924	12672	13411	A
KC162924	13483	13733	A
KC162924	13751	14030	A
KC162924	14033	14449	A
KC162924	14454	15032	A
KC162924	15035	15250	A
KC162924	15326	15914	A
KC162924	15915	17923	A
KC162924	18208	18447	A
KC162924	18448	19571	A
KC162924	19588	20376	A
KC162924	20387	20549	A
KC162924	20588	20893	A
KC162924	20928	22043	A
KC162924	22058	22338	A
KC162924	22363	23270	A
KC162924	23742	24122	A
KC162924	24413	25260	A
KC162924	25403	26236	A
KC162924	26363	26500	A
KC162924	26508	26656	A
KC162924	26766	27416	A
KC162924	27426	33127	A
KC162924	33128	33365	A
KC162924	33638	33817	A
KC162924	33833	34187	A
KC162924	34193	36044	A
KC162924	36093	37218	A
KC162924	37498	37657	A
KC162924	37678	41513	A
KC162924	41534	42177	A
KC162924	42186	42360	A
KC162925	22	139	A
KC162925	142	411	A
KC162925	432	1020	A
KC162925	1021	2616	A
KC162925	2636	3031	A
KC162925	3316	3555	A
KC162925	3556	4679	A
KC162925	4696	4881	A
KC162925	4921	5484	A
KC162925	5495	5657	A
KC162925	5696	6001	A
KC162925	6036	6225	A
KC162925	6246	7151	A
KC162925	7166	7446	A
KC162925	7471	8378	A
KC162925	8850	9230	A
KC162925	9521	10368	A
KC162925	10511	11344	A
KC162925	11471	11608	A
KC162925	11616	11764	A
KC162925	11874	12524	A
KC162925	12532	18233	A
KC162925	18234	18471	A
KC162925	18744	18923	A
KC162925	18939	19293	A
KC162925	19299	19623	A
KC162925	19636	19746	A
KC162925	19754	19876	A
KC162925	19920	20163	A
KC162925	20173	20396	A
KC162925	20402	20475	A
KC162925	20497	20687	A
KC162925	20698	20765	A
KC162925	20803	20990	A
KC162925	21004	21160	A
KC162925	21214	21281	A
KC162925	21312	21635	A
KC162925	21662	21881	A
KC162925	21895	22207	A
KC162925	22239	22331	A
KC162925	22606	22676	A
KC162925	22796	22851	A
KC162925	22867	23316	A
KC162925	23322	23924	A
KC162925	23936	24561	A
KC162925	24574	25284	A
KC162925	25296	25396	A
KC162925	25404	25837	A
KC162925	25870	26023	A
KC162925	26040	26351	A
KC162925	26385	26581	A
KC162925	26594	26946	A
KC162925	26959	27211	A
KC162925	27225	27438	A
KC162925	27450	27571	A
KC162925	27600	27771	A
KC162925	27805	27967	A
KC162925	28055	28266	A
KC162925	28269	28506	A
KC162925	28511	28751	A
KC162925	28781	29110	A
KC162925	29135	29340	A
KC162925	29413	29488	A
KC162925	29510	29718	A
KC162925	29725	29836	A
KC162925	29840	30194	A
KC162925	30260	30331	A
KC162925	30343	30407	A
KC162925	30470	30710	A
KC162925	30745	30934	A
KC162925	30955	31215	A
KC162925	31300	31588	A
KC162925	31620	31860	A
KC162925	31875	32038	A
KC162925	32050	32155	A
KC162925	32250	33021	A
KC162925	33559	33726	A
KC162925	33761	33878	A
KC162925	34232	34581	A
KC162925	34582	34864	A
KC162925	34875	34977	A
KC162925	35002	35079	A
KC162925	35118	35208	A
KC162925	35222	35502	A
KC162925	35528	35621	A
KC162925	35647	36055	A
KC162925	36182	36319	A
KC162925	36327	36403	A
KC162925	36585	36701	A
KC162925	36717	37235	A
KC162925	37243	37597	A
KC162925	37600	37904	A
KC162925	37915	38359	A
KC162925	38360	38897	A
KC162925	38901	39223	A
KC162925	39231	39736	A
KC162925	39737	40022	A
KC162925	40048	40118	A
KC162926	10	729	A
KC162926	730	914	A
KC162926	930	1002	A
KC162926	1015	1095	A
KC162926	1340	2117	A
KC162926	2225	2957	A
KC162926	6040	6369	A
KC162926	6380	6641	A
KC162926	6655	6818	A
KC162926	6840	6938	A
KC162926	6940	7036	A
KC162926	7100	7351	A
KC162926	7365	7438	A
KC162926	7505	7681	A
KC162926	7700	8627	A
KC162926	8670	11156	A
KC162926	11210	11726	A
KC162926	11740	11855	A
KC162926	11925	13044	A
KC162926	13052	13230	A
KC162926	13262	13680	A
KC162926	13734	13832	A
KC162926	13845	14069	A
KC162926	14090	15488	A
KC162926	15511	15799	A
KC162926	15821	16213	A
KC162926	16231	16405	A
KC162926	16452	16740	A
KC162926	17032	17402	A
KC162926	17427	17858	A
KC162926	17872	17970	A
KC162926	17981	18327	A
KC162926	18332	18520	A
KC162926	18761	18905	A
KC162926	18908	19245	A
KC162926	19263	19955	A
KC162926	19958	20326	A
KC162926	20341	20616	A
KC162926	20631	21011	A
KC162926	21172	21288	A
KC162926	21324	22073	A
KC162926	22154	22206	A
KC162926	22220	23201	A
KC162926	23223	23528	A
KC162926	23535	23605	A
KC162926	23775	23875	A
KC162926	23908	24214	A
KC162926	24626	24836	A
KC162926	24886	25021	A
KC162926	27277	27342	A
KC162926	27376	27629	A
KC162926	27651	28090	A
KC162926	28111	29123	A
KC162926	29126	29277	A
KC162926	29306	29478	A
KC162926	29496	29573	A
KC162926	29617	29786	A
KC162926	29791	29974	A
KC162926	30049	30165	A
KC162926	30166	30527	A
KC162926	30530	30703	A
KC162926	30715	30815	A
KC162926	30846	31036	A
KC162926	31051	31325	A
KC162926	31338	31449	A
KC162926	31452	31552	A
KC162926	31584	31735	A
KC162926	31749	32102	A
KC162926	32388	32474	A
KC162926	32485	32605	A
KC162926	32992	33133	A
KC162926	33137	33336	A
KC162926	33347	33676	A
KC162926	33680	33780	A
KC162926	33792	33932	A
KC162926	33942	34098	A
KC162926	34157	34384	A
KC162926	34691	34793	A
KC162926	34806	35846	A
KC162926	35876	38064	A
KC162926	38071	38452	A
KC162926	38461	38773	A
KC162926	38791	38890	A
KC162926	38906	39258	A
KC162926	39261	39783	A
KC162926	39806	40396	A
KC162926	40421	40596	A
KC162926	40611	41173	A
KC162926	41451	42358	A
chr14 (hg38)	106011005	106039889	A
chr14 (hg38)	106011928	106040761	A
chr14 (hg38)	106013063	106042595	A
chr14 (hg38)	106014987	106044586	A
chr14 (hg38)	106016637	106044813	A
chr14 (hg38)	106016822	106044934	A
chr14 (hg38)	106017117	106045329	A
chr14 (hg38)	106017352	106047483	A
chr14 (hg38)	106019497	106051252	A
chr14 (hg38)	106023282	106051609	A
chr14 (hg38)	106023667	106051775	A
chr14 (hg38)	106023792	106052207	A
chr14 (hg38)	106024372	106052436	A
chr14 (hg38)	106024467	106052600	A
chr14 (hg38)	106024627	106052872	A
chr14 (hg38)	106024922	106052998	A
chr14 (hg38)	106025012	106054634	A
chr14 (hg38)	106026657	106055357	A
chr14 (hg38)	106027363	106056448	A
chr14 (hg38)	106028502	106057381	A
chr14 (hg38)	106029417	106057586	A
chr14 (hg38)	106029902	106059240	A
chr14 (hg38)	106031647	106059717	A
chr14 (hg38)	106031932	106060010	A
chr14 (hg38)	106032227	106061564	A
chr14 (hg38)	106033597	106063022	A
chr14 (hg38)	106035057	106063669	A
chr14 (hg38)	106035677	106063973	A
chr14 (hg38)	106035977	106064238	A
chr14 (hg38)	106036252	106064362	A
chr14 (hg38)	106036367	106064651	A
chr14 (hg38)	106036652	106064863	A
chr14 (hg38)	106036867	106067001	A
chr14 (hg38)	106045000	106136024	A
chr14 (hg38)	106046035	106136532	A
chr14 (hg38)	106046545	106136817	A
chr14 (hg38)	106046820	106137029	A
chr14 (hg38)	106047040	106137218	A
chr14 (hg38)	106047225	106137846	A
chr14 (hg38)	106047875	106138995	A
chr14 (hg38)	106049005	106139357	A
chr14 (hg38)	106049410	106139493	A
chr14 (hg38)	106049505	106139582	A
chr14 (hg38)	106049730	106139842	A
chr14 (hg38)	106050345	106140426	A
chr14 (hg38)	106050555	106140632	A
chr14 (hg38)	106050920	106140993	A
chr14 (hg38)	106051245	106141350	A
chr14 (hg38)	106051440	106141513	A
chr14 (hg38)	106051535	106142896	A
chr14 (hg38)	106052930	106143030	A
chr14 (hg38)	106053050	106143194	A
chr14 (hg38)	106053235	106143981	A
chr14 (hg38)	106054035	106144207	A
chr14 (hg38)	106054250	106144773	A
chr14 (hg38)	106054785	106145266	A
chr14 (hg38)	106055285	106145849	A
chr14 (hg38)	106055850	106147163	A
chr14 (hg38)	106057485	106149027	A
chr14 (hg38)	106059080	106150376	A
chr14 (hg38)	106060410	106150791	A
chr14 (hg38)	106060805	106151889	A
chr14 (hg38)	106061890	106152125	A
chr14 (hg38)	106062235	106152336	A
chr14 (hg38)	106062485	106155858	A
chr14 (hg38)	106066010	106156109	A
chr14 (hg38)	106066110	106156206	A
chr14 (hg38)	106066215	106156295	A
chr14 (hg38)	106066380	106158433	A
chr14 (hg38)	106068440	106160051	A
chr14 (hg38)	106070060	106160607	A
chr14 (hg38)	106070625	106161021	A
chr14 (hg38)	106071110	106161729	A
chr14 (hg38)	106071820	106162131	A
chr14 (hg38)	106072175	106162286	A
chr14 (hg38)	106072530	106162713	A
chr14 (hg38)	106072720	106162802	A
chr14 (hg38)	106072995	106163107	A
chr14 (hg38)	106073160	106163238	A
chr14 (hg38)	106073240	106163378	A
chr14 (hg38)	106073445	106163563	A
chr14 (hg38)	106073835	106163979	A
chr14 (hg38)	106073990	106164173	A
chr14 (hg38)	106074185	106164259	A
chr14 (hg38)	106074300	106164857	A
chr14 (hg38)	106074885	106165064	A
chr14 (hg38)	106075130	106165227	A
chr14 (hg38)	106075410	106165484	A
chr14 (hg38)	106075580	106165713	A
chr14 (hg38)	106075740	106165840	A
chr14 (hg38)	106075860	106165938	A
chr14 (hg38)	106075970	106166104	A
chr14 (hg38)	106076250	106167114	A
chr14 (hg38)	106078395	106168958	A
chr14 (hg38)	106078960	106169032	A
chr14 (hg38)	106079130	106171432	A
chr14 (hg38)	106081511	106171656	A
chr14 (hg38)	106081676	106171782	A
chr14 (hg38)	106081801	106172803	A
chr14 (hg38)	106082805	106173792	A
chr14 (hg38)	106083795	106175433	A
chr14 (hg38)	106085435	106177095	A
chr14 (hg38)	106087105	106177239	A
chr14 (hg38)	106087255	106177432	A
chr14 (hg38)	106087440	106178089	A
chr14 (hg38)	106088115	106178334	A
chr14 (hg38)	106088460	106179409	A
chr14 (hg38)	106089420	106179736	A
chr14 (hg38)	106089755	106179977	A
chr14 (hg38)	106090060	106180136	A
chr14 (hg38)	106090155	106180782	A
chr14 (hg38)	106090790	106181563	A
chr14 (hg38)	106091565	106181633	A
chr14 (hg38)	106091920	106182459	A
chr14 (hg38)	106092525	106182831	A
chr14 (hg38)	106092835	106183243	A
chr14 (hg38)	106093280	106186338	A
chr14 (hg38)	106096350	106186633	A
chr14 (hg38)	106096760	106186963	A
chr14 (hg38)	106096990	106187137	A
chr14 (hg38)	106097435	106187606	A
chr14 (hg38)	106097615	106187724	A
chr14 (hg38)	106097795	106187895	A
chr14 (hg38)	106097955	106188029	A
chr14 (hg38)	106098035	106188456	A
chr14 (hg38)	106098460	106188567	A
chr14 (hg38)	106098880	106188981	A
chr14 (hg38)	106099375	106189445	A
chr14 (hg38)	106099605	106189676	A
chr14 (hg38)	106099705	106189845	A
chr14 (hg38)	106099860	106190139	A
chr14 (hg38)	106100210	106190284	A
chr14 (hg38)	106100305	106190372	A
chr14 (hg38)	106100520	106190654	A
chr14 (hg38)	106100655	106190788	A
chr14 (hg38)	106100830	106191031	A
chr14 (hg38)	106101095	106191230	A
chr14 (hg38)	106101290	106191446	A
chr14 (hg38)	106101470	106191718	A
chr14 (hg38)	106101850	106191925	A
chr14 (hg38)	106101955	106192026	A
chr14 (hg38)	106102035	106192174	A
chr14 (hg38)	106102275	106192513	A
chr14 (hg38)	106102575	106192778	A
chr14 (hg38)	106102810	106192970	A
chr14 (hg38)	106103060	106193170	A
chr14 (hg38)	106103210	106193410	A
chr14 (hg38)	106103515	106193581	A
chr14 (hg38)	106103630	106193997	A
chr14 (hg38)	106104020	106196187	A
chr14 (hg38)	106106240	106196718	A
chr14 (hg38)	106106720	106197010	A
chr14 (hg38)	106107315	106197385	A
chr14 (hg38)	106107405	106197503	A
chr14 (hg38)	106107505	106199175	A
chr14 (hg38)	106109180	106201252	A
chr14 (hg38)	106111285	106202020	A
chr14 (hg38)	106112030	106202761	A
chr14 (hg38)	106113210	106203561	A
chr14 (hg38)	106113570	106203813	A
chr14 (hg38)	106113815	106204582	A
chr14 (hg38)	106114630	106205067	A
chr14 (hg38)	106115385	106206300	A
chr14 (hg38)	106116301	106206375	A
chr14 (hg38)	106116387	106206594	A
chr14 (hg38)	106116727	106206801	A
chr14 (hg38)	106116952	106207061	A
chr14 (hg38)	106117087	106208273	A
chr14 (hg38)	106118282	106211753	A
chr14 (hg38)	106121847	106216975	A
chr14 (hg38)	106126992	106219761	A
chr14 (hg38)	106129842	106220291	A
chr14 (hg38)	106130297	106221148	A
chr14 (hg38)	106131177	106221357	A
chr14 (hg38)	106131452	106222118	A
chr14 (hg38)	106132122	106222313	A
chr14 (hg38)	106132332	106222410	A
chr14 (hg38)	106132432	106223658	A
chr14 (hg38)	106133682	106224037	A
chr14 (hg38)	106134402	106225001	A
chr14 (hg38)	106675035	106795178	A
chr14 (hg38)	106675180	106795260	A
chr14 (hg38)	106675440	106795549	A
chr14 (hg38)	106675570	106796159	A
chr14 (hg38)	106676175	106799285	A
chr14 (hg38)	106679320	106802131	A
chr14 (hg38)	106682165	106805461	A
chr14 (hg38)	106685485	106805873	A
chr14 (hg38)	106685880	106805988	A
chr14 (hg38)	106686280	106806835	A
chr14 (hg38)	106686850	106807674	A
chr14 (hg38)	106687680	106808274	A
chr14 (hg38)	106688310	106808588	A
chr14 (hg38)	106688600	106808989	A
chr14 (hg38)	106689020	106809439	A
chr14 (hg38)	106689440	106809746	A
chr14 (hg38)	106689770	106809873	A
chr14 (hg38)	106689880	106812993	A
chr14 (hg38)	106693270	106813855	A
chr14 (hg38)	106693915	106814273	A
chr14 (hg38)	106694360	106814550	A
chr14 (hg38)	106694595	106814764	A
chr14 (hg38)	106694780	106816730	A
chr14 (hg38)	106696760	106817878	A
chr14 (hg38)	106697915	106818453	A
chr14 (hg38)	106698470	106818821	A
chr14 (hg38)	106698825	106819915	A
chr14 (hg38)	106699930	106820107	A
chr14 (hg38)	106700115	106820308	A
chr14 (hg38)	106700310	106820417	A
chr14 (hg38)	106700420	106820561	A
chr14 (hg38)	106700565	106820936	A
chr14 (hg38)	106700950	106821698	A
chr14 (hg38)	106701730	106821802	A
chr14 (hg38)	106701810	106822105	A
chr14 (hg38)	106702110	106822926	A
chr14 (hg38)	106702965	106825203	A
chr14 (hg38)	106705510	106830585	A
chr14 (hg38)	106711035	106831739	A
chr14 (hg38)	106711750	106834667	A
chr14 (hg38)	106714725	106836587	A
chr14 (hg38)	106716590	106836665	A
chr14 (hg38)	106716700	106836883	A
chr14 (hg38)	106716890	106836955	A
chr14 (hg38)	106717075	106837180	A
chr14 (hg38)	106717295	106841014	A
chr14 (hg38)	106721015	106841683	A
chr14 (hg38)	106721690	106842788	A
chr14 (hg38)	106722860	106842999	A
chr14 (hg38)	106723035	106843113	A
chr14 (hg38)	106723165	106845327	A
chr14 (hg38)	106725340	106846647	A
chr14 (hg38)	106726650	106846723	A
chr14 (hg38)	106726730	106848036	A
chr14 (hg38)	106728045	106848122	A
chr14 (hg38)	106728250	106848327	A
chr14 (hg38)	106728450	106848690	A
chr14 (hg38)	106728705	106849498	A
chr14 (hg38)	106729620	106850562	A
chr14 (hg38)	106730575	106851477	A
chr14 (hg38)	106731480	106851682	A
chr14 (hg38)	106731710	106851806	A
chr14 (hg38)	106732025	106852382	A
chr14 (hg38)	106732385	106852845	A
chr14 (hg38)	106733180	106853247	A
chr14 (hg38)	106733695	106854109	A
chr14 (hg38)	106734195	106855098	A
chr14 (hg38)	106735100	106855900	A
chr14 (hg38)	106735920	106855999	A
chr14 (hg38)	106736100	106856698	A
chr14 (hg38)	106736705	106858584	A
chr14 (hg38)	106738585	106858813	A
chr14 (hg38)	106738847	106859121	A
chr14 (hg38)	106739133	106859383	A
chr14 (hg38)	106739385	106859488	A
chr14 (hg38)	106739800	106860056	A
chr14 (hg38)	106740075	106860182	A
chr14 (hg38)	106740190	106860776	A
chr14 (hg38)	106740858	106861058	A
chr14 (hg38)	106741099	106861822	A
chr14 (hg38)	106741833	106861947	A
chr14 (hg38)	106741973	106862281	A
chr14 (hg38)	106742291	106862572	A
chr14 (hg38)	106742608	106862800	A
chr14 (hg38)	106742813	106862969	A
chr14 (hg38)	106742993	106863286	A
chr14 (hg38)	106743295	106863755	A
chr14 (hg38)	106743780	106863960	A
chr14 (hg38)	106743993	106864130	A
chr14 (hg38)	106744143	106864382	A
chr14 (hg38)	106744392	106864514	A
chr14 (hg38)	106744546	106864924	A
chr14 (hg38)	106745016	106865198	A
chr14 (hg38)	106745212	106865302	A
chr14 (hg38)	106745326	106865453	A
chr14 (hg38)	106745461	106865755	A
chr14 (hg38)	106745776	106866070	A
chr14 (hg38)	106746091	106866380	A
chr14 (hg38)	106746399	106866552	A
chr14 (hg38)	106746554	106866663	A
chr14 (hg38)	106746669	106866901	A
chr14 (hg38)	106746930	106867001	A
chr14 (hg38)	106747014	106867095	A
chr14 (hg38)	106747140	106867263	A
chr14 (hg38)	106747268	106867335	A
chr14 (hg38)	106747390	106867531	A
chr14 (hg38)	106747625	106867998	A
chr14 (hg38)	106748006	106868139	A
chr14 (hg38)	106748171	106868243	A
chr14 (hg38)	106748251	106868546	A
chr14 (hg38)	106748551	106869367	A
chr14 (hg38)	106749406	106869751	A
chr14 (hg38)	106749756	106869936	A
chr14 (hg38)	106749991	106870158	A
chr14 (hg38)	106750166	106870585	A
chr14 (hg38)	106750591	106870786	A
chr14 (hg38)	106750796	106871039	A
chr14 (hg38)	106751071	106871283	A
chr14 (hg38)	106751321	106871445	A
chr14 (hg38)	106751465	106871643	A
chr14 (hg38)	106752020	106872534	A
chr14 (hg38)	106752536	106872886	A
chr14 (hg38)	106752890	106873115	A
chr14 (hg38)	106753123	106873601	A
chr14 (hg38)	106753611	106873985	A
chr14 (hg38)	106753997	106874187	A
chr14 (hg38)	106754207	106874339	A
chr14 (hg38)	106754342	106875102	A
chr14 (hg38)	106755122	106875527	A
chr14 (hg38)	106755542	106876063	A
chr14 (hg38)	106756097	106876197	A
chr14 (hg38)	106756202	106877550	A
chr14 (hg38)	106757585	106877841	A
chr14 (hg38)	106758452	106878854	A
chr14 (hg38)	106758876	106879235	A
chr14 (hg38)	106759250	106879471	A
chr14 (hg38)	106759474	106879619	A
chr14 (hg38)	106759629	106879727	A
chr14 (hg38)	106759754	106881323	A
chr14 (hg38)	106761332	106882002	A
chr14 (hg38)	106762195	106882562	A
chr14 (hg38)	106762588	106882688	A
chr14 (hg38)	106762700	106883618	A
chr14 (hg38)	106763619	106883996	A
chr14 (hg38)	106763999	106884074	A
chr14 (hg38)	106764109	106884292	A
chr14 (hg38)	106764439	106884589	A
chr14 (hg38)	106764704	106885048	A
chr14 (hg38)	106765094	106885339	A
chr14 (hg38)	106765374	106885561	A
chr14 (hg38)	106765573	106885674	A
chr14 (hg38)	106765678	106886033	A
chr14 (hg38)	106766062	106886615	A
chr14 (hg38)	106766632	106886839	A
chr14 (hg38)	106766864	106887153	A
chr14 (hg38)	106767174	106887499	A
chr14 (hg38)	106767500	106888019	A
chr14 (hg38)	106768020	106888517	A
chr14 (hg38)	106768540	106888687	A
chr14 (hg38)	106768694	106889289	A
chr14 (hg38)	106769314	106889690	A
chr14 (hg38)	106769699	106889792	A
chr14 (hg38)	106769807	106890003	A
chr14 (hg38)	106770037	106890139	A
chr14 (hg38)	106770172	106890372	A
chr14 (hg38)	106770373	106890865	A
chr14 (hg38)	106770868	106891416	A
chr14 (hg38)	106771428	106891796	A
chr14 (hg38)	106771803	106891914	A
chr14 (hg38)	106771918	106892018	A
chr14 (hg38)	106772023	106892192	A
chr14 (hg38)	106772216	106892316	A
chr14 (hg38)	106772334	106892722	A
chr14 (hg38)	106772724	106893030	A
chr14 (hg38)	106773081	106893377	A
chr14 (hg38)	106773384	106893718	A
chr14 (hg38)	106773734	106894197	A
chr14 (hg38)	106774204	106895133	A
chr14 (hg38)	106775169	106895343	A
chr14 (hg38)	106775499	106896515	A
chr14 (hg38)	106776519	106896604	A
chr14 (hg38)	106776614	106897672	A
chr14 (hg38)	106778094	106898431	A
chr14 (hg38)	106778434	106898774	A
chr14 (hg38)	106778793	106899857	A
chr14 (hg38)	106779858	106899993	A
chr14 (hg38)	106780188	106900418	A
chr14 (hg38)	106780438	106900534	A
chr14 (hg38)	106780568	106900693	A
chr14 (hg38)	106781108	106902298	A
chr14 (hg38)	106782318	106902530	A
chr14 (hg38)	106782548	106902657	A
chr14 (hg38)	106783283	106903419	A
chr14 (hg38)	106783433	106903719	A
chr14 (hg38)	106784098	106904195	A
chr14 (hg38)	106784198	106904409	A
chr14 (hg38)	106784448	106904655	A
chr14 (hg38)	106784683	106905465	A
chr14 (hg38)	106785508	106905723	A
chr14 (hg38)	106785808	106906015	A
chr14 (hg38)	106786083	106906154	A
chr14 (hg38)	106786158	106906296	A
chr14 (hg38)	106786303	106906382	A
chr14 (hg38)	106786398	106906638	A
chr14 (hg38)	106786843	106906946	A
chr14 (hg38)	106787048	106907155	A
chr14 (hg38)	106787163	106908091	A
chr14 (hg38)	106788458	106908538	A
chr14 (hg38)	106788613	106908692	A
chr14 (hg38)	106788693	106908854	A
chr14 (hg38)	106789023	106909243	A
chr14 (hg38)	106789258	106909423	A
chr14 (hg38)	106789428	106909943	A
chr14 (hg38)	106789948	106910219	A
chr14 (hg38)	106790253	106910861	A
chr14 (hg38)	106791008	106911146	A
chr14 (hg38)	106791158	106911257	A
chr14 (hg38)	106791288	106911815	A
chr14 (hg38)	106791823	106911933	A
chr14 (hg38)	106791938	106913400	A
chr14 (hg38)	106793418	106914304	A
chr14 (hg38)	106794318	106914427	A
chr14 (hg38)	106794433	106914564	A
chr14 (hg38)	106794568	106914737	A
chr14 (hg38)	106794753	106914849	A
igh	2	9250	B
igh	9266	9556	B
igh	9704	9791	B
igh	9799	9920	B
igh	10399	10517	B
igh	10787	10868	B
igh	10952	11027	B
igh	11123	11198	B
igh	11423	11507	B
igh	11628	11704	B
igh	11800	11945	B
igh	12046	12124	B
igh	12191	12285	B
igh	12337	12409	B
igh	12901	12978	B
igh	13724	13803	B
igh	13944	14047	B
igh	14063	14137	B
igh	14419	14493	B
igh	14504	14576	B
igh	14738	14884	B
igh	14994	15087	B
igh	15268	15633	B
igh	15694	15788	B
igh	15824	16903	B
igh	17042	17134	B
igh	17184	18393	B
igh	18733	19243	B
igh	19253	26314	B
igh	26316	35724	B
igh	35729	36230	B
igh	36231	44969	B
igh	44979	61896	B
igh	61899	62142	B
igh	62184	66986	B
igh	67031	70395	B
igh	70464	73333	B
igh	73344	73638	B
igh	73939	75772	B
igh	75890	76094	B
igh	76109	78733	B
igh	78748	79086	B
igh	79090	79227	B
igh	79259	82006	B
igh	82362	82464	B
igh	82733	83280	B
igh	83288	83364	B
igh	83502	84486	B
igh	84492	86622	B
igh	86654	87397	B
igh	87419	87550	B
igh	87571	87650	B
igh	87964	88085	B
igh	88099	88181	B
igh	88184	88283	B
igh	88320	88828	B
igh	88849	89185	B
igh	89472	90100	B
igh	90104	92117	B
igh	92384	94196	B
igh	94259	94414	B
igh	94469	94544	B
igh	94704	94885	B
igh	94894	95106	B
igh	95209	95421	B
igh	102373	102451	B
igh	103074	103147	B
igh	103684	103758	B
igh	103814	104002	B
igh	104153	104320	B
igh	104339	104515	B
igh	104633	104769	B
igh	105249	105496	B
igh	105507	105579	B
igh	105599	105682	B
igh	105722	105794	B
igh	106544	107570	B
igh	107581	112395	B
igh	112418	115427	B
igh	115429	117466	B
igh	117528	117955	B
igh	117964	125138	B
igh	125430	125592	B
igh	125890	126060	B
igh	126090	126323	B
igh	126349	128545	B
igh	129035	130611	B
igh	130613	130729	B
igh	130824	130911	B
igh	130924	131771	B
igh	131922	132212	B
igh	132223	132792	B
igh	132903	133169	B
igh	133279	134515	B
igh	134524	136402	B
igh	136453	137248	B
igh	137254	137468	B
igh	137726	139959	B
igh	139977	140055	B
igh	140058	140633	B
igh	140637	140714	B
igh	140718	140876	B
igh	140880	142388	B
igh	142404	143779	B
igh	143822	144573	B
igh	144638	146109	B
igh	146188	148073	B
igh	148079	148224	B
igh	148234	148487	B
igh	148764	151395	B
igh	151429	152269	B
igh	152553	154111	B
igh	154484	156105	B
igh	156124	156443	B
igh	156609	158998	B
igh	159000	162752	B
igh	162784	163099	B
igh	163166	163270	B
igh	163289	163709	B
igh	163874	164041	B
igh	164044	164120	B
igh	164129	164384	B
igh	164423	164499	B
igh	164513	166132	B
igh	166154	167948	B
igh	168004	168890	B
igh	168909	169097	B
igh	169399	170746	B
igh	171143	171218	B
igh	171431	171510	B
igh	171732	173074	B
igh	173094	174534	B
igh	174559	175862	B
igh	175872	176363	B
igh	176366	178934	B
igh	178939	179014	B
igh	179022	179630	B
igh	179919	180660	B
igh	180668	180943	B
igh	180944	181364	B
igh	181378	182015	B
igh	182112	182186	B
igh	182479	182550	B
igh	182873	183665	B
igh	183934	186314	B
igh	186318	186534	B
igh	186539	186722	B
igh	186727	187035	B
igh	187038	187355	B
igh	187361	188870	B
igh	188914	189100	B
igh	189229	189342	B
igh	189841	189930	B
igh	189938	190019	B
igh	190055	190132	B
igh	190421	190517	B
igh	190727	190875	B
igh	190943	191016	B
igh	191038	192390	B
igh	192429	192694	B
igh	192732	193241	B
igh	193246	193494	B
igh	193539	193727	B
igh	193744	194278	B
igh	194284	194774	B
igh	194789	196672	B
igh	196984	198551	B
igh	198580	199885	B
igh	199901	200212	B
igh	200215	201389	B
igh	201399	201614	B
igh	201672	201831	B
igh	201984	202408	B
igh	202413	205437	B
igh	205509	205605	B
igh	205607	205702	B
igh	205716	205812	B
igh	205881	209547	B
igh	209554	210541	B
igh	210609	210880	B
igh	210881	211244	B
igh	211309	211632	B
igh	211684	211797	B
igh	212028	212213	B
igh	212219	212302	B
igh	212331	212403	B
igh	212500	212627	B
igh	212667	212744	B
igh	212749	212883	B
igh	212943	213064	B
igh	213279	213759	B
igh	213798	214381	B
igh	214384	214569	B
igh	214634	214743	B
igh	214919	214991	B
igh	215075	215210	B
igh	215238	215442	B
igh	215471	215604	B
igh	215749	216620	B
igh	217894	218376	B
igh	218378	218545	B
igh	218629	226755	B
igh	226756	226937	B
igh	226949	227591	B
igh	227616	227844	B
igh	227899	228916	B
igh	228918	229481	B
igh	229559	229636	B
igh	229644	230210	B
igh	230213	231144	B
igh	231422	231971	B
igh	232024	232331	B
igh	232334	235838	B
igh	235859	236142	B
igh	236259	236353	B
igh	236358	236458	B
igh	236489	236638	B
igh	236931	237106	B
igh	237109	237234	B
igh	237299	237398	B
igh	237449	237959	B
igh	237962	238090	B
igh	238379	238481	B
igh	238874	238978	B
igh	239105	239176	B
igh	239204	239345	B
igh	239359	239643	B
igh	239698	239896	B
igh	240019	240301	B
igh	240326	240544	B
igh	240599	240730	B
igh	240790	240960	B
igh	240964	241223	B
igh	241354	241428	B
igh	241453	241681	B
igh	241782	242031	B
igh	242074	242285	B
igh	242311	242485	B
igh	242562	242698	B
igh	242714	242923	B
igh	243017	243082	B
igh	243124	243495	B
igh	243519	245695	B
igh	245739	246230	B
igh	246234	246521	B
igh	246814	246886	B
igh	246899	252265	B
igh	252709	253069	B
igh	253074	253313	B
igh	253344	254088	B
igh	254131	254567	B
igh	254888	255875	B
igh	255876	256111	B
igh	256158	256312	B
igh	256452	256575	B
igh	256589	261275	B
igh	261344	262020	B
igh	262039	266495	B
igh	266498	268434	B
igh	268439	269268	B
igh	269333	269461	B
igh	269479	269583	B
igh	269620	269794	B
igh	269799	270866	B
igh	270948	271068	B
igh	271069	271822	B
igh	271829	271928	B
igh	271937	273143	B
igh	273188	273547	B
igh	273763	273839	B
igh	273909	275139	B
igh	275203	275317	B
igh	275444	276092	B
igh	276103	276314	B
igh	276359	277715	B
igh	277895	277974	B
igh	277984	278705	B
igh	278706	278957	B
igh	278964	279026	B
igh	279069	279171	B
igh	279173	284410	B
igh	284489	286976	B
igh	287004	287240	B
igh	287300	287569	B
igh	287579	287788	B
igh	287798	288127	B
igh	288128	288825	B
igh	288828	289014	B
igh	289279	289357	B
igh	289373	289558	B
igh	289728	289809	B
igh	289874	289989	B
igh	290149	290242	B
igh	290303	290480	B
igh	290483	290565	B
igh	290834	290911	B
igh	290991	291067	B
igh	291087	291162	B
igh	291307	291389	B
igh	291432	291511	B
igh	291523	291625	B
igh	291647	291943	B
igh	291944	292148	B
igh	292190	292380	B
igh	292381	292669	B
igh	292679	293104	B
igh	293111	293381	B
igh	293464	293663	B
igh	293711	298054	B
igh	299204	299278	B
igh	301876	304937	B
igh	305043	305385	B
igh	305389	306225	B
igh	306284	306615	B
igh	306839	307194	B
igh	307314	307384	B
igh	307489	307590	B
igh	307710	307837	B
igh	307956	308451	B
igh	308454	309194	B
igh	309444	309909	B
igh	309929	313042	B
igh	313054	316830	B
igh	316869	317929	B
igh	317949	318381	B
igh	318384	320648	B
igh	320908	320975	B
igh	320988	323232	B
igh	323362	323483	B
igh	323557	324651	B
igh	324659	325943	B
igh	325964	329046	B
igh	329058	329135	B
igh	329194	329294	B
igh	329623	330203	B
igh	330450	331083	B
igh	331084	331286	B
igh	331287	331359	B
igh	331501	331898	B
igh	331969	332160	B
igh	332203	332383	B
igh	332393	333253	B
igh	333259	333338	B
igh	333343	333445	B
igh	333653	333840	B
igh	333848	334024	B
igh	334029	334347	B
igh	334354	335533	B
igh	335534	335620	B
igh	335692	336366	B
igh	336463	336902	B
igh	336913	337060	B
igh	337079	338871	B
igh	338879	339092	B
igh	339094	344246	B
igh	344249	345562	B
igh	345609	346359	B
igh	346420	346519	B
igh	346566	346694	B
igh	346734	346819	B
igh	346899	350730	B
igh	350775	350855	B
igh	350873	350962	B
igh	350979	351842	B
igh	351848	352316	B
igh	352660	354162	B
igh	354177	354265	B
igh	354349	356938	B
igh	356947	360003	B
igh	360019	360197	B
igh	360553	361271	B
igh	361294	361510	B
igh	361548	361665	B
igh	361684	361762	B
igh	361767	363121	B
igh	363122	363263	B
igh	363264	363428	B
igh	363434	363834	B
igh	363879	364091	B
igh	364107	365546	B
igh	365548	366299	B
igh	366344	367823	B
igh	367824	369160	B
igh	369169	370083	B
igh	370302	370642	B
igh	370799	371077	B
igh	371284	373068	B
igh	373134	374541	B
igh	374585	374742	B
igh	374849	376422	B
igh	376424	377950	B
igh	378059	378764	B
igh	378783	378912	B
igh	379039	379207	B
igh	379237	382424	B
igh	387560	388138	B
igh	388159	388462	B
igh	388468	388671	B
igh	388689	389516	B
igh	389789	389912	B
igh	389918	390111	B
igh	390129	390207	B
igh	390213	390393	B
igh	390404	390483	B
igh	390591	390674	B
igh	390706	390908	B
igh	390942	391027	B
igh	391104	391201	B
igh	391204	391278	B
igh	391379	391531	B
igh	391534	391611	B
igh	391648	391760	B
igh	391858	392033	B
igh	392035	392245	B
igh	392364	392523	B
igh	392584	392678	B
igh	392683	393421	B
igh	393501	393685	B
igh	393904	394023	B
igh	394084	394466	B
igh	394599	394751	B
igh	394761	396152	B
igh	396169	396545	B
igh	396860	397233	B
igh	397254	397500	B
igh	397601	397794	B
igh	397839	398044	B
igh	398046	398603	B
igh	398619	398705	B
igh	398717	400579	B
igh	400589	401817	B
igh	401824	402197	B
igh	402204	402399	B
igh	402694	406395	B
igh	406713	406782	B
igh	406786	408275	B
igh	408438	408885	B
igh	408889	409446	B
igh	409551	411419	B
igh	411424	412112	B
igh	412114	412659	B
igh	412669	413236	B
igh	413539	415505	B
igh	415513	416767	B
igh	416769	417236	B
igh	417554	417623	B
igh	417627	419115	B
igh	419279	420287	B
igh	420304	423670	B
igh	423674	425854	B
igh	425892	426911	B
igh	426924	430304	B
igh	430339	430488	B
igh	430492	430764	B
igh	431064	431139	B
igh	431149	431246	B
igh	431279	431413	B
igh	431534	431787	B
igh	431899	432054	B
igh	432106	432335	B
igh	432414	433342	B
igh	433439	433687	B
igh	433744	434610	B
igh	434638	434729	B
igh	434786	435035	B
igh	435044	435425	B
igh	435436	436279	B
igh	436421	438787	B
igh	438789	439341	B
igh	439344	439654	B
igh	439699	440468	B
igh	440472	442628	B
igh	443568	445811	B
igh	446104	446830	B
igh	446839	447077	B
igh	447079	447429	B
igh	448021	448090	B
igh	448679	448753	B
igh	449769	449880	B
igh	449934	450045	B
igh	450054	450206	B
igh	450209	450700	B
igh	451008	456324	B
igh	456402	456513	B
igh	456532	457368	B
igh	457369	458679	B
igh	458760	458845	B
igh	458969	462541	B
igh	462549	462762	B
igh	463265	466274	B
igh	466288	466613	B
igh	466668	466775	B
igh	466778	467051	B
igh	467054	467195	B
igh	467309	467894	B
igh	467929	468012	B
igh	468026	469682	B
igh	469704	474570	B
igh	474588	476058	B
igh	476119	477232	B
igh	477517	477591	B
igh	477709	482568	B
igh	482569	482960	B
igh	483249	483484	B
igh	483489	484616	B
igh	484623	484805	B
igh	484806	485417	B
igh	485483	485585	B
igh	485629	485941	B
igh	485965	487367	B
igh	487408	488331	B
igh	488784	489183	B
igh	489448	490301	B
igh	490442	491279	B
igh	491399	491533	B
igh	491546	491714	B
igh	491809	492137	B
igh	492139	492456	B
igh	492464	498405	B
igh	498677	498863	B
igh	498869	499230	B
igh	499234	501081	B
igh	501129	502259	B
igh	502534	502611	B
igh	502617	502706	B
igh	502719	508252	B
igh	508259	509336	B
igh	509429	509508	B
igh	509559	509885	B
igh	509898	511018	B
igh	511029	511302	B
igh	511318	512263	B
igh	512709	513116	B
igh	513379	514232	B
igh	514375	515200	B
igh	515339	515454	B
igh	515463	515540	B
igh	515734	516376	B
igh	516382	519616	B
igh	519629	522343	B
igh	522607	522793	B
igh	522799	523160	B
igh	523164	524548	B
igh	524559	525065	B
igh	525073	526188	B
igh	526457	526618	B
igh	526639	531502	B
igh	531511	531895	B
igh	532184	532419	B
igh	532423	533550	B
igh	533559	534352	B
igh	534419	534521	B
igh	534564	534875	B
igh	534899	536301	B
igh	536342	537265	B
igh	537719	538117	B
igh	538382	539236	B
igh	539376	540213	B
igh	540334	540467	B
igh	540480	540648	B
igh	540743	541071	B
igh	541074	547337	B
igh	547609	547795	B
igh	547802	548166	B
igh	548169	549546	B
igh	549559	550026	B
igh	550084	551191	B
igh	551470	551547	B
igh	551664	554701	B
igh	554704	556531	B
igh	556539	559057	B
igh	559124	559223	B
igh	559259	559584	B
igh	559608	561020	B
igh	561039	561976	B
igh	562429	562828	B
igh	563093	563946	B
igh	563984	564930	B
igh	565038	565266	B
igh	565273	565359	B
igh	565449	565776	B
igh	565779	566101	B
igh	566107	572380	B
igh	572384	572895	B
igh	572906	575479	B
igh	575482	576811	B
igh	576819	578091	B
igh	578129	581162	B
igh	581199	581380	B
igh	581382	581463	B
igh	581699	582267	B
igh	582514	583013	B
igh	583029	583207	B
igh	583238	583350	B
igh	583355	583463	B
igh	583465	584118	B
igh	584129	584305	B
igh	584359	584735	B
igh	584823	585411	B
igh	585445	585639	B
igh	585789	585992	B
igh	586002	586078	B
igh	586079	586247	B
igh	586264	586716	B
igh	586984	588073	B
igh	588144	588876	B
igh	588994	590675	B
igh	590953	591519	B
igh	591537	592333	B
igh	592339	592974	B
igh	592979	596254	B
igh	596257	597331	B
igh	597339	597433	B
igh	597684	597981	B
igh	598004	599201	B
igh	599512	599747	B
igh	600034	602086	B
igh	602118	602513	B
igh	602547	604850	B
igh	607097	607247	B
igh	607294	607513	B
igh	607907	608347	B
igh	608539	609978	B
igh	610059	610800	B
igh	610841	610954	B
igh	611039	611111	B
igh	611119	611507	B
igh	611509	612068	B
igh	612069	613372	B
igh	613603	614264	B
igh	614269	614707	B
igh	614734	615101	B
igh	615381	615677	B
igh	615694	615901	B
igh	615904	618390	B
igh	618452	620209	B
igh	620269	620575	B
igh	620579	620922	B
igh	620951	623455	B
igh	623509	624630	B
igh	624673	625032	B
igh	625099	625753	B
igh	625759	626089	B
igh	629164	629907	B
igh	630004	630798	B
igh	631036	631189	B
igh	631207	636527	B
igh	636629	636716	B
igh	636744	636822	B
igh	636843	637333	B
igh	637334	637989	B
igh	637994	638584	B
igh	638884	640123	B
igh	640176	640349	B
igh	640384	641790	B
igh	641794	642919	B
igh	642920	644286	B
igh	644289	645415	B
igh	645419	645528	B
igh	645777	646070	B
igh	646104	647472	B
igh	647784	649228	B
igh	649234	649348	B
igh	649349	649852	B
igh	649884	650279	B
igh	650313	652606	B
igh	654884	655293	B
igh	655681	655808	B
igh	655809	656130	B
igh	656304	657752	B
igh	657829	658049	B
igh	658052	659343	B
igh	659389	659807	B
igh	659809	660185	B
igh	660232	660308	B
igh	660332	660453	B
igh	660454	661332	B
igh	661479	662001	B
igh	662014	662470	B
igh	662510	662906	B
igh	662924	663004	B
igh	663330	663509	B
igh	663513	664543	B
igh	664618	664703	B
igh	664788	664860	B
igh	664870	665227	B
igh	665239	665788	B
igh	665794	667058	B
igh	667350	667885	B
igh	667888	667955	B
igh	668004	668458	B
igh	668474	668843	B
igh	669120	669426	B
igh	669449	669654	B
igh	669659	670913	B
igh	670922	672282	B
igh	672634	673817	B
igh	674104	674338	B
igh	674419	674539	B
igh	674824	677135	B
igh	677239	677335	B
igh	677354	679584	B
igh	679600	681358	B
igh	681364	681537	B
igh	681545	681717	B
igh	681734	682060	B
igh	682109	684610	B
igh	684652	686160	B
igh	686199	686560	B
igh	686619	687621	B
igh	690657	690777	B
igh	690824	691515	B
igh	691519	691597	B
igh	691829	692002	B
igh	692014	692182	B
igh	692334	692434	B
igh	692493	692676	B
igh	692678	692920	B
igh	692944	694105	B
igh	694124	694210	B
igh	694239	694333	B
igh	694366	694553	B
igh	694602	695394	B
igh	695399	696332	B
igh	696609	696993	B
igh	696994	698556	B
igh	699029	702141	B
igh	702168	702351	B
igh	702354	702996	B
igh	703289	703766	B
igh	703811	704067	B
igh	704073	704297	B
igh	704298	704854	B
igh	704868	704956	B
igh	704969	705272	B
igh	705576	705786	B
igh	705930	707095	B
igh	707104	707701	B
igh	707748	707820	B
igh	708301	708394	B
igh	708604	709602	B
igh	709609	710258	B
igh	710269	710527	B
igh	710529	710640	B
igh	710694	710802	B
igh	710919	711690	B
igh	711779	712054	B
igh	712109	712248	B
igh	712252	712344	B
igh	712419	712499	B
[truncated: 2,093 more rows]
