# Supplementary material for: A Novel Framework for Characterizing Genomic Haplotype Diversity in the Human Immunoglobulin Heavy Chain Locus
Source: Front Immunol. 2020 Sep 23;11:2136. doi: 10.3389/fimmu.2020.02136 (PMC7539625; doi:10.3389/fimmu.2020.02136)
Supplement: Supplementary file 3 [file Table_3.xlsx]

## Sheet: Sheet1
Reference	Start	End	Amount boosted	Panel
igh	1	5976	1	B
igh	5976	9250	5	B
igh	9265	9556	5	B
igh	9703	9791	5	B
igh	9798	9920	5	B
igh	10398	10517	5	B
igh	10786	10868	5	B
igh	10951	11027	5	B
igh	11122	11198	5	B
igh	11422	11507	5	B
igh	11627	11704	5	B
igh	11799	11945	5	B
igh	12045	12124	5	B
igh	12190	12285	5	B
igh	12336	12409	5	B
igh	12900	12978	5	B
igh	13723	13803	5	B
igh	13943	14047	5	B
igh	14062	14137	5	B
igh	14418	14493	5	B
igh	14503	14576	5	B
igh	14737	14884	5	B
igh	14993	15087	5	B
igh	15267	15633	1	B
igh	15693	15788	1	B
igh	15823	16903	1	B
igh	17041	17134	1	B
igh	17183	18393	1	B
igh	18732	19243	1	B
igh	19252	26314	1	B
igh	26315	35724	1	B
igh	35728	36230	1	B
igh	36230	44969	1	B
igh	44978	47980	1	B
igh	47980	50228	5	B
igh	50228	59159	1	B
igh	59159	60475	5	B
igh	60475	61896	1	B
igh	61898	62142	1	B
igh	62183	66986	1	B
igh	67030	70395	1	B
igh	70463	73333	1	B
igh	73343	73638	1	B
igh	73938	75772	1	B
igh	75889	76094	1	B
igh	76108	78733	1	B
igh	78747	79086	1	B
igh	79089	79227	1	B
igh	79258	82006	1	B
igh	82361	82464	1	B
igh	82732	83280	1	B
igh	83287	83364	1	B
igh	83501	84486	1	B
igh	84491	86622	1	B
igh	86653	87397	5	B
igh	87418	87550	1	B
igh	87570	87650	1	B
igh	87963	88085	1	B
igh	88098	88181	1	B
igh	88183	88283	1	B
igh	88319	88828	1	B
igh	88848	89185	1	B
igh	89471	90100	1	B
igh	90103	92117	1	B
igh	92383	92486	1	B
igh	92486	94196	5	B
igh	94258	94414	1	B
igh	94468	94544	1	B
igh	94703	94885	1	B
igh	94893	95106	1	B
igh	95208	95421	5	B
igh	102372	102451	5	B
igh	103073	103147	5	B
igh	103683	103758	5	B
igh	103813	104002	1	B
igh	104152	104320	1	B
igh	104338	104515	1	B
igh	104632	104769	1	B
igh	105248	105496	1	B
igh	105506	105579	1	B
igh	105598	105682	1	B
igh	105721	105794	5	B
igh	106543	107570	5	B
igh	107580	112395	1	B
igh	112417	115427	1	B
igh	115428	117466	1	B
igh	117527	117955	1	B
igh	117963	125138	1	B
igh	125429	125592	1	B
igh	125889	126060	1	B
igh	126089	126323	1	B
igh	126348	126846	1	B
igh	126846	128545	5	B
igh	129034	130611	5	B
igh	130612	130729	1	B
igh	130823	130911	1	B
igh	130923	131771	5	B
igh	131921	132212	1	B
igh	132222	132792	5	B
igh	132902	133169	1	B
igh	133278	134515	1	B
igh	134523	136402	1	B
igh	136452	137248	1	B
igh	137253	137468	1	B
igh	137725	139959	1	B
igh	139976	140055	1	B
igh	140057	140633	1	B
igh	140636	140714	1	B
igh	140717	140876	1	B
igh	140879	142388	1	B
igh	142403	143779	1	B
igh	143821	144573	1	B
igh	144637	146109	1	B
igh	146187	148073	1	B
igh	148078	148224	1	B
igh	148233	148487	1	B
igh	148763	151395	1	B
igh	151428	152269	1	B
igh	152552	154111	1	B
igh	154483	156105	1	B
igh	156123	156443	1	B
igh	156608	158998	1	B
igh	158999	162752	1	B
igh	162783	163099	1	B
igh	163165	163270	1	B
igh	163288	163709	1	B
igh	163873	164041	1	B
igh	164043	164120	1	B
igh	164128	164384	1	B
igh	164422	164499	1	B
igh	164512	166132	1	B
igh	166153	167948	1	B
igh	168003	168890	1	B
igh	168908	169097	1	B
igh	169398	170746	1	B
igh	171142	171218	1	B
igh	171430	171510	1	B
igh	171731	173074	1	B
igh	173093	174534	1	B
igh	174558	175862	1	B
igh	175871	176363	1	B
igh	176365	178934	1	B
igh	178938	179014	1	B
igh	179021	179630	1	B
igh	179918	180660	1	B
igh	180667	180943	1	B
igh	180943	181364	1	B
igh	181377	182015	1	B
igh	182111	182186	1	B
igh	182478	182550	1	B
igh	182872	183665	1	B
igh	183933	186314	1	B
igh	186317	186534	1	B
igh	186538	186722	1	B
igh	186726	187035	1	B
igh	187037	187355	1	B
igh	187360	188870	1	B
igh	188913	189100	1	B
igh	189228	189342	1	B
igh	189840	189930	1	B
igh	189937	190019	1	B
igh	190054	190132	1	B
igh	190420	190517	1	B
igh	190726	190875	1	B
igh	190942	191016	1	B
igh	191037	192390	1	B
igh	192428	192694	1	B
igh	192731	193241	1	B
igh	193245	193494	1	B
igh	193538	193727	1	B
igh	193743	194278	1	B
igh	194283	194774	1	B
igh	194788	196672	1	B
igh	196983	198551	1	B
igh	198579	199885	1	B
igh	199900	200212	1	B
igh	200214	201389	1	B
igh	201398	201614	1	B
igh	201671	201831	1	B
igh	201983	202408	1	B
igh	202412	205437	1	B
igh	205508	205605	1	B
igh	205606	205702	1	B
igh	205715	205812	1	B
igh	205880	209547	1	B
igh	209553	210541	1	B
igh	210608	210880	1	B
igh	210880	211129	1	B
igh	211129	211244	2	B
igh	211308	211632	2	B
igh	211683	211797	2	B
igh	212027	212213	2	B
igh	212218	212302	2	B
igh	212330	212403	2	B
igh	212499	212627	2	B
igh	212666	212744	2	B
igh	212748	212883	2	B
igh	212942	213064	2	B
igh	213278	213759	2	B
igh	213797	214381	2	B
igh	214383	214569	2	B
igh	214633	214743	2	B
igh	214918	214991	2	B
igh	215074	215210	2	B
igh	215237	215442	2	B
igh	215470	215604	2	B
igh	215748	216620	2	B
igh	217893	218376	2	B
igh	218377	218545	2	B
igh	218628	226755	2	B
igh	226755	226937	2	B
igh	226948	227591	2	B
igh	227615	227844	2	B
igh	227898	228916	2	B
igh	228917	229481	2	B
igh	229558	229636	2	B
igh	229643	230210	2	B
igh	230212	231144	2	B
igh	231421	231971	2	B
igh	232023	232331	2	B
igh	232333	235838	2	B
igh	235858	236142	2	B
igh	236258	236353	2	B
igh	236357	236458	2	B
igh	236488	236638	2	B
igh	236930	237106	2	B
igh	237108	237234	2	B
igh	237298	237398	2	B
igh	237448	237959	2	B
igh	237961	238090	2	B
igh	238378	238481	2	B
igh	238873	238978	2	B
igh	239104	239176	2	B
igh	239203	239345	2	B
igh	239358	239643	2	B
igh	239697	239896	2	B
igh	240018	240301	2	B
igh	240325	240544	2	B
igh	240598	240730	2	B
igh	240789	240960	2	B
igh	240963	241223	2	B
igh	241353	241428	2	B
igh	241452	241681	2	B
igh	241781	242031	2	B
igh	242073	242285	2	B
igh	242310	242485	2	B
igh	242561	242698	2	B
igh	242713	242923	2	B
igh	243016	243082	2	B
igh	243123	243495	2	B
igh	243518	245695	2	B
igh	245738	246230	2	B
igh	246233	246521	2	B
igh	246813	246886	2	B
igh	246898	252265	2	B
igh	252708	253069	2	B
igh	253073	253313	2	B
igh	253343	254088	2	B
igh	254130	254567	2	B
igh	254887	255875	1	B
igh	255875	256111	1	B
igh	256157	256312	1	B
igh	256451	256575	1	B
igh	256588	261275	1	B
igh	261343	262020	1	B
igh	262038	266495	1	B
igh	266497	268434	1	B
igh	268438	269268	1	B
igh	269332	269461	1	B
igh	269478	269583	1	B
igh	269619	269794	1	B
igh	269798	270866	1	B
igh	270947	271068	1	B
igh	271068	271822	1	B
igh	271828	271928	1	B
igh	271936	273143	1	B
igh	273187	273547	1	B
igh	273762	273839	1	B
igh	273908	275139	1	B
igh	275202	275317	1	B
igh	275443	276092	1	B
igh	276102	276314	1	B
igh	276358	277715	1	B
igh	277894	277974	1	B
igh	277983	278705	1	B
igh	278705	278957	1	B
igh	278963	279026	1	B
igh	279068	279171	1	B
igh	279172	280255	1	B
igh	280255	284410	5	B
igh	284488	286976	1	B
igh	287003	287240	1	B
igh	287299	287569	1	B
igh	287578	287788	1	B
igh	287797	288127	1	B
igh	288127	288825	1	B
igh	288827	289014	1	B
igh	289278	289357	1	B
igh	289372	289558	1	B
igh	289727	289809	1	B
igh	289873	289989	1	B
igh	290148	290242	1	B
igh	290302	290480	1	B
igh	290482	290565	1	B
igh	290833	290911	1	B
igh	290990	291067	1	B
igh	291086	291162	1	B
igh	291306	291389	1	B
igh	291431	291511	1	B
igh	291522	291625	1	B
igh	291646	291943	1	B
igh	291943	292148	1	B
igh	292189	292380	1	B
igh	292380	292669	1	B
igh	292678	293104	1	B
igh	293110	293381	1	B
igh	293463	293663	1	B
igh	293710	298054	5	B
igh	299203	299278	5	B
igh	301875	304937	5	B
igh	305042	305385	1	B
igh	305388	306225	1	B
igh	306283	306615	1	B
igh	306838	307194	1	B
igh	307313	307384	1	B
igh	307488	307590	1	B
igh	307709	307837	1	B
igh	307955	308451	1	B
igh	308453	309194	1	B
igh	309443	309909	1	B
igh	309928	313042	1	B
igh	313053	316830	1	B
igh	316868	317929	1	B
igh	317948	318381	1	B
igh	318383	320648	1	B
igh	320907	320975	1	B
igh	320987	323232	1	B
igh	323361	323483	1	B
igh	323556	324651	1	B
igh	324658	325943	1	B
igh	325963	329046	1	B
igh	329057	329135	1	B
igh	329193	329294	1	B
igh	329622	330203	1	B
igh	330449	331083	1	B
igh	331083	331286	1	B
igh	331286	331359	1	B
igh	331500	331898	1	B
igh	331968	332160	1	B
igh	332202	332383	1	B
igh	332392	333253	1	B
igh	333258	333338	1	B
igh	333342	333445	1	B
igh	333652	333840	1	B
igh	333847	334024	1	B
igh	334028	334347	1	B
igh	334353	335533	1	B
igh	335533	335620	1	B
igh	335691	336366	1	B
igh	336462	336902	1	B
igh	336912	337060	1	B
igh	337078	338871	1	B
igh	338878	339092	1	B
igh	339093	344246	1	B
igh	344248	345562	1	B
igh	345608	346359	1	B
igh	346419	346519	1	B
igh	346565	346694	1	B
igh	346733	346819	1	B
igh	346898	350730	1	B
igh	350774	350855	1	B
igh	350872	350962	1	B
igh	350978	351842	1	B
igh	351847	352316	1	B
igh	352659	354162	1	B
igh	354176	354265	1	B
igh	354348	356938	1	B
igh	356946	360003	1	B
igh	360018	360197	1	B
igh	360552	361271	1	B
igh	361293	361510	1	B
igh	361547	361665	1	B
igh	361683	361762	1	B
igh	361766	363121	1	B
igh	363121	363263	1	B
igh	363263	363428	1	B
igh	363433	363834	1	B
igh	363878	364091	1	B
igh	364106	365546	1	B
igh	365547	366299	1	B
igh	366343	367823	1	B
igh	367823	369160	1	B
igh	369168	370083	1	B
igh	370301	370642	1	B
igh	370798	371077	1	B
igh	371283	373068	1	B
igh	373133	374541	1	B
igh	374584	374742	1	B
igh	374848	376422	1	B
igh	376423	377950	1	B
igh	378058	378764	1	B
igh	378782	378912	1	B
igh	379038	379207	1	B
igh	379236	382424	5	B
igh	387559	388138	5	B
igh	388158	388462	1	B
igh	388467	388671	1	B
igh	388688	389516	1	B
igh	389788	389912	1	B
igh	389917	390111	1	B
igh	390128	390207	1	B
igh	390212	390393	1	B
igh	390403	390483	1	B
igh	390590	390674	1	B
igh	390705	390908	1	B
igh	390941	391027	1	B
igh	391103	391201	1	B
igh	391203	391278	1	B
igh	391378	391531	1	B
igh	391533	391611	1	B
igh	391647	391760	1	B
igh	391857	392033	1	B
igh	392034	392245	1	B
igh	392363	392523	1	B
igh	392583	392678	1	B
igh	392682	393421	1	B
igh	393500	393685	1	B
igh	393903	394023	1	B
igh	394083	394466	1	B
igh	394598	394751	1	B
igh	394760	396152	1	B
igh	396168	396545	1	B
igh	396859	397233	1	B
igh	397253	397500	1	B
igh	397600	397794	1	B
igh	397838	398044	1	B
igh	398045	398603	1	B
igh	398618	398705	1	B
igh	398716	399550	1	B
igh	399550	400579	2	B
igh	400588	401817	2	B
igh	401823	402197	2	B
igh	402203	402399	2	B
igh	402693	406395	2	B
igh	406712	406782	2	B
igh	406785	408275	2	B
igh	408437	408885	2	B
igh	408888	409446	2	B
igh	409550	411419	2	B
igh	411423	412112	2	B
igh	412113	412659	2	B
igh	412668	413236	2	B
igh	413538	415505	2	B
igh	415512	416767	2	B
igh	416768	417236	2	B
igh	417553	417623	2	B
igh	417626	419115	2	B
igh	419278	420287	2	B
igh	420303	421686	2	B
igh	421686	423670	1	B
igh	423673	425854	1	B
igh	425891	426911	1	B
igh	426923	430304	1	B
igh	430338	430488	1	B
igh	430491	430764	1	B
igh	431063	431139	1	B
igh	431148	431246	1	B
igh	431278	431413	1	B
igh	431533	431787	1	B
igh	431898	432054	1	B
igh	432105	432335	1	B
igh	432413	433342	1	B
igh	433438	433687	1	B
igh	433743	434610	1	B
igh	434637	434729	1	B
igh	434785	435035	1	B
igh	435043	435425	1	B
igh	435435	436279	1	B
igh	436420	436841	1	B
igh	436841	438787	5	B
igh	438788	439341	1	B
igh	439343	439654	1	B
igh	439698	440468	1	B
igh	440471	442628	5	B
igh	443567	445811	5	B
igh	446103	446830	1	B
igh	446838	447077	1	B
igh	447078	447429	5	B
igh	448020	448090	5	B
igh	448678	448753	5	B
igh	449768	449880	5	B
igh	449933	450045	1	B
igh	450053	450206	1	B
igh	450208	450700	1	B
igh	451007	456324	1	B
igh	456401	456513	1	B
igh	456531	457368	1	B
igh	457368	458679	1	B
igh	458759	458845	1	B
igh	458968	462541	1	B
igh	462548	462762	5	B
igh	463264	466274	5	B
igh	466287	466613	1	B
igh	466667	466775	1	B
igh	466777	467051	1	B
igh	467053	467195	1	B
igh	467308	467894	1	B
igh	467928	468012	1	B
igh	468025	469682	1	B
igh	469703	472328	1	B
igh	472328	474570	2	B
igh	474587	476058	2	B
igh	476118	477232	2	B
igh	477516	477591	2	B
igh	477708	482568	2	B
igh	482568	482960	2	B
igh	483248	483484	2	B
igh	483488	484616	2	B
igh	484622	484805	2	B
igh	484805	485417	2	B
igh	485482	485585	2	B
igh	485628	485941	2	B
igh	485964	487367	2	B
igh	487407	488331	2	B
igh	488783	489183	2	B
igh	489447	490301	2	B
igh	490441	491279	2	B
igh	491398	491533	2	B
igh	491545	491714	2	B
igh	491808	492137	2	B
igh	492138	492456	2	B
igh	492463	498405	2	B
igh	498676	498863	2	B
igh	498868	499230	2	B
igh	499233	501081	2	B
igh	501128	502259	2	B
igh	502533	502611	2	B
igh	502616	502706	2	B
igh	502718	508252	2	B
igh	508258	509336	2	B
igh	509428	509508	2	B
igh	509558	509885	2	B
igh	509897	511018	2	B
igh	511028	511302	2	B
igh	511317	512263	2	B
igh	512708	513116	2	B
igh	513378	514232	2	B
igh	514374	515200	2	B
igh	515338	515454	2	B
igh	515462	515540	2	B
igh	515733	516376	2	B
igh	516381	519616	2	B
igh	519628	522343	2	B
igh	522606	522793	2	B
igh	522798	523160	2	B
igh	523163	524548	2	B
igh	524558	525065	2	B
igh	525072	526188	2	B
igh	526456	526618	2	B
igh	526638	531502	2	B
igh	531510	531895	2	B
igh	532183	532419	2	B
igh	532422	533550	2	B
igh	533558	534352	2	B
igh	534418	534521	2	B
igh	534563	534875	2	B
igh	534898	536301	2	B
igh	536341	537265	2	B
igh	537718	538117	2	B
igh	538381	539236	2	B
igh	539375	540213	2	B
igh	540333	540467	2	B
igh	540479	540648	2	B
igh	540742	541071	2	B
igh	541073	547337	2	B
igh	547608	547795	2	B
igh	547801	548166	2	B
igh	548168	549546	2	B
igh	549558	550026	2	B
igh	550083	551191	2	B
igh	551469	551547	2	B
igh	551663	554701	2	B
igh	554703	556531	2	B
igh	556538	559057	2	B
igh	559123	559223	2	B
igh	559258	559584	2	B
igh	559607	561020	2	B
igh	561038	561976	2	B
igh	562428	562828	2	B
igh	563092	563946	2	B
igh	563983	564930	2	B
igh	565037	565266	2	B
igh	565272	565359	2	B
igh	565448	565776	2	B
igh	565778	566101	2	B
igh	566106	570126	2	B
igh	570126	572380	1	B
igh	572383	572895	1	B
igh	572905	575479	1	B
igh	575481	576811	1	B
igh	576818	578091	1	B
igh	578128	581162	1	B
igh	581198	581380	1	B
igh	581381	581463	1	B
igh	581698	582267	1	B
igh	582513	583013	1	B
igh	583028	583207	1	B
igh	583237	583350	1	B
igh	583354	583463	1	B
igh	583464	584118	1	B
igh	584128	584305	1	B
igh	584358	584735	1	B
igh	584822	585411	1	B
igh	585444	585639	1	B
igh	585788	585992	1	B
igh	586001	586078	1	B
igh	586078	586247	1	B
igh	586263	586716	1	B
igh	586983	588073	1	B
igh	588143	588876	1	B
igh	588993	590675	1	B
igh	590952	591519	1	B
igh	591536	592333	1	B
igh	592338	592974	1	B
igh	592978	596254	1	B
igh	596256	597331	1	B
igh	597338	597433	1	B
igh	597683	597981	1	B
igh	598003	599201	5	B
igh	599511	599747	1	B
igh	600033	601858	5	B
igh	601858	602086	1	B
igh	602117	602513	1	B
igh	602546	604850	5	B
igh	607096	607247	5	B
igh	607293	607513	1	B
igh	607906	608347	1	B
igh	608538	609240	1	B
igh	609240	609978	2	B
igh	610058	610800	2	B
igh	610840	610954	2	B
igh	611038	611111	2	B
igh	611118	611507	2	B
igh	611508	612068	2	B
igh	612068	613372	2	B
igh	613602	614264	2	B
igh	614268	614707	2	B
igh	614733	615101	2	B
igh	615380	615677	2	B
igh	615693	615901	2	B
igh	615903	618390	2	B
igh	618451	620209	2	B
igh	620268	620575	2	B
igh	620578	620922	2	B
igh	620950	623455	2	B
igh	623508	624630	2	B
igh	624672	625032	2	B
igh	625098	625753	2	B
igh	625758	626089	2	B
igh	629163	629907	2	B
igh	630003	630798	2	B
igh	631035	631189	2	B
igh	631206	636527	2	B
igh	636628	636716	2	B
igh	636743	636822	2	B
igh	636842	637333	2	B
igh	637333	637989	2	B
igh	637993	638584	2	B
igh	638883	640123	2	B
igh	640175	640349	2	B
igh	640383	641790	2	B
igh	641793	642919	2	B
igh	642919	644286	2	B
igh	644288	645415	2	B
igh	645418	645528	2	B
igh	645776	646070	2	B
igh	646103	647472	2	B
igh	647783	649228	2	B
igh	649233	649348	2	B
igh	649348	649852	2	B
igh	649883	650279	2	B
igh	650312	652606	2	B
igh	654883	655293	2	B
igh	655680	655808	2	B
igh	655808	656130	2	B
igh	656303	657752	2	B
igh	657828	658049	2	B
igh	658051	659343	2	B
igh	659388	659807	2	B
igh	659808	660185	2	B
igh	660231	660308	2	B
igh	660331	660453	2	B
igh	660453	661332	2	B
igh	661478	662001	2	B
igh	662013	662470	2	B
igh	662509	662906	2	B
igh	662923	663004	2	B
igh	663329	663509	2	B
igh	663512	664543	2	B
igh	664617	664703	2	B
igh	664787	664860	2	B
igh	664869	665227	2	B
igh	665238	665788	2	B
igh	665793	667058	2	B
igh	667349	667885	2	B
igh	667887	667955	2	B
igh	668003	668458	2	B
igh	668473	668843	2	B
igh	669119	669426	2	B
igh	669448	669654	2	B
igh	669658	670913	2	B
igh	670921	672282	2	B
igh	672633	673817	2	B
igh	674103	674338	2	B
igh	674418	674539	2	B
igh	674823	677135	2	B
igh	677238	677335	2	B
igh	677353	679584	2	B
igh	679599	681358	2	B
igh	681363	681537	2	B
igh	681544	681717	2	B
igh	681733	682060	2	B
igh	682108	683162	2	B
igh	683162	684610	1	B
igh	684651	686160	1	B
igh	686198	686560	1	B
igh	686618	687621	5	B
igh	690656	690777	5	B
igh	690823	691515	1	B
igh	691518	691597	1	B
igh	691828	692002	1	B
igh	692013	692182	1	B
igh	692333	692434	1	B
igh	692492	692676	1	B
igh	692677	692920	1	B
igh	692943	694105	1	B
igh	694123	694210	1	B
igh	694238	694333	1	B
igh	694365	694553	1	B
igh	694601	695394	1	B
igh	695398	696332	1	B
igh	696608	696993	1	B
igh	696993	698556	1	B
igh	699028	702141	1	B
igh	702167	702351	1	B
igh	702353	702996	1	B
igh	703288	703766	1	B
igh	703810	704067	1	B
igh	704072	704297	1	B
igh	704297	704854	1	B
igh	704867	704956	1	B
igh	704968	705272	1	B
igh	705575	705786	1	B
igh	705929	707095	1	B
igh	707103	707701	1	B
igh	707747	707820	1	B
igh	708300	708394	1	B
igh	708603	709602	1	B
igh	709608	710258	1	B
igh	710268	710527	1	B
igh	710528	710640	1	B
igh	710693	710802	1	B
igh	710918	711690	1	B
igh	711778	712054	1	B
igh	712108	712248	1	B
igh	712251	712344	1	B
igh	712418	712499	1	B
igh	712518	712615	1	B
igh	712664	712949	1	B
igh	713038	713116	1	B
igh	713116	713322	1	B
igh	713327	713781	1	B
igh	714048	714654	1	B
igh	714668	714853	1	B
igh	715013	715228	1	B
igh	715247	715388	1	B
igh	715543	715712	1	B
igh	715742	715889	1	B
igh	715910	716132	1	B
igh	716133	716336	1	B
igh	716368	716689	1	B
igh	716726	716983	1	B
igh	717018	717364	1	B
igh	717374	717666	1	B
igh	717988	718298	1	B
igh	718302	719154	1	B
igh	719413	719984	5	B
igh	720273	721801	5	B
igh	721808	722627	5	B
igh	723393	724141	5	B
igh	724237	725039	1	B
igh	725057	725131	1	B
igh	725278	725361	1	B
igh	725362	725438	1	B
igh	725465	725647	1	B
igh	725648	727307	1	B
igh	727313	730888	1	B
igh	730994	731080	1	B
igh	731081	731185	1	B
igh	731198	732347	1	B
igh	732348	732868	1	B
igh	733166	734433	1	B
igh	734482	734667	1	B
igh	734682	736096	1	B
igh	736098	737226	1	B
igh	737229	738592	1	B
igh	738599	739003	1	B
igh	739003	739730	5	B
igh	739738	739836	1	B
igh	740088	740382	1	B
igh	740415	741784	5	B
igh	742093	743663	5	B
igh	743663	744161	1	B
igh	744194	744590	1	B
igh	744623	750638	1	B
igh	750638	751790	1	B
igh	752193	752284	1	B
igh	752698	753830	1	B
igh	753832	754019	1	B
igh	754051	754249	1	B
igh	754288	754877	1	B
igh	754908	755093	1	B
igh	755198	755304	1	B
igh	755662	755839	1	B
igh	755992	756160	1	B
igh	756231	756391	1	B
igh	756699	757256	1	B
igh	757264	757343	1	B
igh	757502	758249	5	B
igh	759308	759381	5	B
igh	759603	759680	1	B
igh	759870	759949	1	B
igh	760073	760156	1	B
igh	760403	760496	1	B
igh	760516	760715	1	B
igh	760760	761254	1	B
igh	761346	761619	1	B
igh	761623	761892	1	B
igh	761898	762138	1	B
igh	762138	764333	1	B
igh	764338	765075	1	B
igh	765146	765229	1	B
igh	765313	765407	1	B
igh	765426	770302	1	B
igh	770318	770490	1	B
igh	770602	770686	1	B
igh	770707	771525	1	B
igh	771535	771768	1	B
igh	771768	776066	1	B
igh	776068	776794	1	B
igh	777036	779211	1	B
igh	779260	780410	1	B
igh	780411	780545	1	B
igh	780576	781077	1	B
igh	781098	781303	1	B
igh	781310	781436	1	B
igh	781453	782400	1	B
igh	782522	783092	1	B
igh	783103	783692	1	B
igh	783693	783965	1	B
igh	783967	784083	1	B
igh	784118	784258	1	B
igh	784327	784405	1	B
igh	784452	785668	1	B
igh	785712	785832	1	B
igh	785842	785971	1	B
igh	785988	786065	1	B
igh	786118	786388	1	B
igh	786393	786637	1	B
igh	786638	787709	1	B
igh	787716	788165	1	B
igh	788465	789435	1	B
igh	789443	789566	1	B
igh	789682	789747	1	B
igh	789753	789928	1	B
igh	789928	795357	1	B
igh	795378	795469	1	B
igh	795627	795779	1	B
igh	795787	795863	1	B
igh	795863	795992	1	B
igh	795997	796081	1	B
igh	796184	796357	1	B
igh	796358	796858	1	B
igh	796862	796956	1	B
igh	796963	797163	1	B
igh	797189	797937	1	B
igh	797951	798162	1	B
igh	798219	798369	1	B
igh	798543	799808	1	B
igh	799815	799895	1	B
igh	800104	800182	1	B
igh	800449	800532	1	B
igh	800567	800896	1	B
igh	801188	802908	1	B
igh	802958	803642	1	B
igh	803878	804048	5	B
igh	804558	807366	5	B
igh	807428	808054	1	B
igh	808082	810306	1	B
igh	810307	810417	1	B
igh	810428	810598	1	B
igh	810628	810844	1	B
igh	810868	810950	1	B
igh	810963	811119	1	B
igh	811129	811230	1	B
igh	811233	811312	1	B
igh	811333	811433	1	B
igh	811455	811756	1	B
igh	811758	811891	1	B
igh	811908	811985	1	B
igh	811991	812172	1	B
igh	812273	812395	1	B
igh	812628	813358	1	B
igh	813523	813602	1	B
igh	813945	814137	1	B
igh	814155	814378	1	B
igh	814378	814483	1	B
igh	814491	814705	1	B
igh	814719	815218	1	B
igh	815228	816514	1	B
igh	816878	817288	1	B
igh	817316	817608	1	B
igh	817663	821659	1	B
igh	821899	822274	1	B
igh	822523	823319	1	B
igh	823321	824141	1	B
igh	824428	827440	1	B
igh	827446	827591	1	B
igh	827593	828000	1	B
igh	828015	828168	1	B
igh	828466	828565	1	B
igh	828581	828663	1	B
igh	828673	828960	1	B
igh	829013	829611	1	B
igh	829963	830060	1	B
igh	830133	830221	1	B
igh	830687	830936	1	B
igh	830940	831217	1	B
igh	831223	831471	1	B
igh	831568	831888	1	B
igh	831918	832121	1	B
igh	832183	832268	1	B
igh	832417	832488	1	B
igh	832502	832773	1	B
igh	832821	832890	1	B
igh	833023	833238	1	B
igh	833378	833980	1	B
igh	834012	834364	1	B
igh	834467	834677	1	B
igh	834678	837466	1	B
igh	837472	837705	1	B
igh	837743	838075	1	B
igh	838079	838218	1	B
igh	838460	844667	1	B
igh	844733	846996	1	B
igh	847073	847189	1	B
igh	847193	849345	1	B
igh	849648	850243	1	B
igh	850252	851651	1	B
igh	851737	851849	1	B
igh	852082	852157	1	B
igh	852591	853077	1	B
igh	853153	853308	1	B
igh	853396	853498	1	B
igh	853528	853612	1	B
igh	853628	854214	1	B
igh	854218	855550	1	B
igh	855567	857258	1	B
igh	857305	857412	1	B
igh	857413	858346	1	B
igh	858645	865967	1	B
igh	866138	866488	1	B
igh	866492	869048	1	B
igh	869050	869515	1	B
igh	869523	871693	1	B
igh	871733	875703	1	B
igh	875820	875897	1	B
igh	875897	875989	1	B
igh	876038	876131	1	B
igh	876423	876547	1	B
igh	876557	876692	1	B
igh	876804	876993	1	B
igh	877279	878370	1	B
igh	878509	878602	1	B
igh	878604	880696	1	B
igh	880698	881931	1	B
igh	881960	883006	1	B
igh	883007	887077	1	B
igh	887077	887631	1	B
igh	887645	889715	1	B
igh	889739	889819	1	B
igh	890048	890133	1	B
igh	890150	890223	1	B
igh	890272	890354	1	B
igh	890388	890553	1	B
igh	890723	891326	1	B
igh	891332	891796	1	B
igh	891799	891878	1	B
igh	891923	893328	1	B
igh	893328	895095	1	B
igh	895433	896285	1	B
igh	896344	896463	1	B
igh	896591	897087	1	B
igh	897133	898948	1	B
igh	898948	899488	1	B
igh	899515	901610	1	B
igh	901913	902017	1	B
igh	902040	902230	1	B
igh	902258	902336	1	B
igh	902352	902429	1	B
igh	902677	903255	1	B
igh	903268	903748	1	B
igh	903858	903957	1	B
igh	903973	905184	1	B
igh	905465	905819	1	B
igh	905848	907140	1	B
igh	907378	908386	1	B
igh	908433	909316	1	B
igh	909398	909500	1	B
igh	909554	913472	1	B
igh	913535	914406	1	B
igh	914677	917220	1	B
igh	917234	917409	1	B
igh	917426	917595	1	B
igh	917598	918129	1	B
igh	918133	918318	1	B
igh	918472	920002	1	B
igh	920053	920169	1	B
igh	920173	920383	1	B
igh	920743	921744	1	B
igh	921872	922435	1	B
igh	922454	923312	1	B
igh	923357	923435	1	B
igh	923524	923602	1	B
igh	923687	923789	1	B
igh	923805	924104	1	B
igh	924128	924882	1	B
igh	925002	925231	1	B
igh	925250	925891	1	B
igh	926028	926437	1	B
igh	926488	926691	1	B
igh	926799	927018	1	B
igh	927048	927896	1	B
igh	927902	929597	1	B
igh	929793	930113	1	B
igh	930153	931437	1	B
igh	931578	931919	1	B
igh	931923	933172	1	B
igh	933568	933682	1	B
igh	933688	933899	1	B
igh	933906	934014	1	B
igh	934193	935416	1	B
igh	935423	935647	1	B
igh	935826	935935	1	B
igh	935958	937758	1	B
igh	937758	939679	1	B
igh	939708	942540	1	B
igh	942548	946375	1	B
igh	946653	947239	1	B
igh	947243	948064	1	B
igh	948065	948661	1	B
igh	948697	949407	1	B
igh	949407	950255	1	B
igh	950263	950613	1	B
igh	950613	953392	2	B
igh	953656	953740	2	B
igh	953748	954263	2	B
igh	954298	954659	2	B
igh	954748	954952	2	B
igh	954983	956835	2	B
igh	956838	958298	2	B
igh	958301	960302	2	B
igh	960318	960501	2	B
igh	960508	963331	2	B
igh	963343	965592	2	B
igh	965655	965740	2	B
igh	965897	966074	2	B
igh	966903	970598	2	B
igh	970603	970973	2	B
igh	971418	972144	2	B
igh	972146	975047	2	B
igh	975108	977066	2	B
igh	977086	977271	2	B
igh	977275	977428	2	B
igh	977458	977567	2	B
igh	977682	983173	2	B
igh	983190	983386	2	B
igh	983420	983509	2	B
igh	983545	985723	2	B
igh	985724	987108	2	B
igh	987121	988526	2	B
igh	988572	988720	2	B
igh	988833	989088	2	B
igh	989093	989886	2	B
igh	990008	992082	2	B
igh	992088	992212	2	B
igh	992410	993230	2	B
igh	993568	993638	2	B
igh	993958	994036	2	B
igh	994074	994493	2	B
igh	994578	996289	2	B
igh	996305	996392	2	B
igh	996498	997514	2	B
igh	997538	999898	2	B
igh	1000173	1000255	2	B
igh	1000257	1001164	2	B
igh	1001243	1003304	2	B
igh	1003306	1004771	2	B
igh	1004772	1006774	2	B
igh	1006787	1006939	2	B
igh	1006948	1007761	2	B
igh	1007773	1009772	2	B
igh	1009784	1012034	2	B
igh	1012095	1012180	2	B
igh	1012337	1012514	2	B
igh	1014161	1018246	2	B
igh	1018838	1022446	2	B
igh	1022518	1024475	2	B
igh	1024495	1024680	2	B
igh	1024688	1024985	2	B
igh	1025098	1027012	2	B
igh	1027018	1030169	2	B
igh	1030191	1030398	2	B
igh	1030421	1030537	2	B
igh	1030548	1032708	2	B
igh	1032718	1034104	2	B
igh	1034119	1035520	2	B
igh	1035573	1035735	2	B
igh	1035888	1036991	2	B
igh	1037002	1038055	2	B
igh	1038483	1040247	2	B
igh	1040248	1040392	2	B
igh	1040568	1040809	2	B
igh	1040822	1040906	2	B
igh	1040953	1041081	2	B
igh	1041502	1041723	1	B
igh	1041728	1043061	5	B
igh	1043668	1044092	5	B
igh	1044488	1044582	1	B
igh	1044588	1044797	1	B
igh	1044838	1045860	1	B
igh	1045893	1046010	1	B
igh	1046011	1046110	1	B
igh	1046193	1046426	1	B
igh	1046470	1046782	1	B
igh	1046783	1047037	1	B
igh	1047052	1047131	1	B
igh	1047227	1047334	1	B
igh	1047433	1047534	1	B
igh	1047548	1048506	1	B
igh	1048848	1048930	1	B
igh	1048993	1049250	1	B
igh	1049412	1049643	1	B
igh	1049651	1049810	1	B
igh	1049817	1050058	1	B
igh	1050061	1050602	1	B
igh	1050640	1051256	1	B
igh	1051403	1051533	1	B
igh	1051544	1051641	1	B
igh	1051683	1052199	1	B
igh	1052203	1052322	1	B
igh	1052323	1054693	1	B
igh	1054698	1054814	1	B
igh	1054818	1054946	1	B
igh	1054953	1055134	1	B
igh	1055143	1055246	5	B
igh	1055938	1056530	5	B
igh	1056708	1057005	1	B
igh	1057078	1057221	5	B
igh	1058703	1058954	5	B
igh	1059008	1059215	1	B
igh	1059269	1059900	1	B
igh	1059910	1060199	1	B
igh	1060204	1060284	1	B
igh	1060322	1060945	1	B
igh	1060948	1061377	1	B
igh	1061382	1062620	1	B
igh	1062623	1063319	1	B
igh	1063392	1063518	1	B
igh	1063523	1064285	1	B
igh	1064289	1066300	1	B
igh	1066316	1067095	5	B
igh	1067383	1070842	1	B
igh	1070913	1071016	1	B
igh	1071153	1071244	1	B
igh	1071263	1072217	1	B
igh	1072223	1076331	1	B
igh	1076333	1077052	1	B
igh	1077108	1078830	1	B
igh	1078847	1078951	1	B
igh	1079233	1079418	5	B
igh	1080211	1080452	5	B
igh	1080524	1080860	1	B
igh	1080873	1081905	1	B
igh	1081918	1085705	1	B
igh	1085713	1087590	1	B
igh	1087598	1087980	1	B
igh	1088008	1088960	1	B
igh	1088963	1089047	1	B
igh	1089063	1089200	1	B
igh	1089253	1089336	1	B
igh	1089338	1089433	1	B
igh	1089437	1090024	1	B
igh	1090038	1091447	1	B
igh	1091738	1093532	1	B
igh	1093598	1093878	1	B
igh	1093888	1094020	1	B
igh	1094023	1094315	1	B
igh	1094316	1094603	1	B
igh	1094688	1094842	1	B
igh	1095053	1095134	1	B
igh	1095179	1095333	1	B
igh	1095378	1095578	1	B
igh	1095643	1095809	1	B
igh	1095828	1096329	1	B
igh	1096388	1097096	1	B
igh	1097146	1106343	1	B
igh	1106378	1106653	1	B
igh	1106698	1107096	1	B
igh	1107113	1107460	1	B
igh	1107464	1107655	1	B
igh	1107678	1107890	1	B
igh	1107940	1108018	1	B
igh	1108061	1108133	1	B
igh	1108133	1108571	1	B
igh	1108583	1110545	1	B
igh	1110793	1111045	1	B
igh	1111052	1112377	1	B
igh	1112378	1116274	5	B
igh	1118867	1118961	5	B
igh	1119658	1121434	5	B
igh	1121763	1123728	5	B
igh	1124977	1125308	5	B
igh	1125598	1126981	1	B
igh	1127251	1131712	1	B
igh	1131988	1132347	1	B
igh	1132351	1132652	5	B
igh	1132914	1134341	5	B
igh	1134348	1136516	1	B
igh	1136531	1137047	1	B
igh	1137063	1137232	1	B
igh	1137308	1138057	1	B
igh	1138057	1138960	1	B
igh	1139248	1139341	1	B
igh	1139618	1141045	1	B
igh	1141077	1141298	1	B
igh	1141312	1141865	1	B
igh	1142161	1142247	1	B
igh	1142277	1142620	1	B
igh	1142694	1142834	1	B
igh	1142847	1143196	1	B
igh	1143205	1143343	1	B
igh	1143355	1143444	1	B
igh	1143473	1143606	1	B
igh	1143653	1144106	1	B
igh	1149109	1149194	2	B
igh	1149258	1149552	2	B
igh	1149628	1149742	2	B
igh	1149971	1150356	2	B
igh	1150438	1150591	2	B
igh	1150607	1150687	2	B
igh	1150693	1150841	2	B
igh	1150885	1151049	2	B
igh	1151084	1151161	2	B
igh	1151222	1151435	2	B
igh	1151438	1151545	2	B
igh	1151592	1151699	2	B
igh	1151739	1152325	2	B
igh	1152327	1152499	2	B
igh	1152512	1153010	2	B
igh	1153528	1153622	2	B
igh	1156285	1156609	2	B
igh	1156618	1160308	2	B
igh	1160323	1160511	2	B
igh	1160558	1161965	2	B
igh	1161980	1162056	2	B
igh	1162074	1162156	2	B
igh	1162156	1162279	2	B
igh	1162285	1162372	2	B
igh	1162428	1162599	2	B
igh	1162658	1162786	2	B
igh	1162800	1164106	2	B
igh	1164428	1164979	2	B
igh	1165043	1165534	2	B
igh	1165571	1165710	2	B
igh	1165713	1167248	2	B
igh	1167281	1168123	2	B
igh	1168138	1168335	2	B
igh	1168432	1171032	2	B
igh	1171043	1173720	2	B
igh	1173801	1173974	2	B
igh	1174048	1174696	2	B
igh	1174738	1174924	2	B
igh	1174928	1178467	2	B
igh	1178473	1178970	2	B
igh	1179003	1179193	2	B
igh	1179213	1179484	2	B
igh	1179518	1179603	2	B
igh	1179618	1183213	2	B
igh	1185195	1185395	5	B
igh	1186429	1186534	2	B
igh	1186595	1186747	2	B
igh	1186842	1187361	2	B
igh	1187372	1187503	2	B
igh	1187515	1188686	2	B
igh	1188728	1189125	2	B
igh	1189248	1189330	2	B
igh	1190993	1192387	2	B
igh	1192439	1192866	2	B
igh	0	9246	2	C
igh	9255	9598	3	C
igh	9690	9789	3	C
igh	9805	9938	3	C
igh	10225	10325	3	C
igh	10385	10550	3	C
igh	10570	10646	3	C
igh	10770	10871	3	C
igh	10900	11029	3	C
igh	11030	11124	3	C
igh	11125	11200	3	C
igh	11315	11394	3	C
igh	11410	11535	3	C
igh	11605	11704	3	C
igh	11795	11874	3	C
igh	11875	11945	3	C
igh	12045	12121	3	C
igh	12185	12278	3	C
igh	12340	12409	3	C
igh	12640	12706	3	C
igh	12710	12779	3	C
igh	12795	12887	3	C
igh	12895	12963	3	C
igh	13245	13320	3	C
igh	13610	13685	3	C
igh	13720	13913	3	C
igh	13935	14025	2	C
igh	14065	14137	2	C
igh	14430	14502	2	C
igh	14505	14692	2	C
igh	14700	14886	2	C
igh	14895	14965	2	C
igh	14995	15069	2	C
igh	15260	15636	2	C
igh	15675	15788	2	C
igh	15820	18383	2	C
igh	18655	35724	2	C
igh	35730	44969	2	C
igh	44985	61891	2	C
igh	61900	66998	2	C
igh	67030	70398	3	C
igh	70460	73641	2	C
igh	73940	75789	3	C
igh	75890	76066	3	C
igh	76095	78956	1	C
igh	78960	79089	1	C
igh	79090	79200	1	C
igh	79255	82000	1	C
igh	82370	82444	3	C
igh	82735	83284	1	C
igh	83290	83369	3	C
igh	83505	84481	1	C
igh	84495	87251	1	C
igh	87270	87407	1	C
igh	87420	87554	3	C
igh	87570	87650	3	C
igh	87965	88079	3	C
igh	88095	88178	3	C
igh	88190	88275	3	C
igh	88315	88840	3	C
igh	88850	89189	3	C
igh	89465	90096	3	C
igh	90105	92120	1	C
igh	92235	92308	3	C
igh	92375	94407	3	C
igh	94470	94544	1	C
igh	94635	95103	1	C
igh	95210	95421	1	C
igh	95435	95509	1	C
igh	102120	102188	1	C
igh	102215	102319	1	C
igh	102375	102451	1	C
igh	102545	102614	1	C
igh	103070	103139	1	C
igh	103505	103580	1	C
igh	103670	103772	1	C
igh	103815	103991	3	C
igh	104035	104111	3	C
igh	104120	104312	3	C
igh	104350	104514	3	C
igh	104615	104758	1	C
igh	105250	105497	1	C
igh	105590	105668	1	C
igh	105715	105790	3	C
igh	106525	112413	1	C
igh	112420	113373	3	C
igh	113390	114308	1	C
igh	114310	116906	3	C
igh	116920	117457	3	C
igh	117485	117585	3	C
igh	117610	117754	3	C
igh	117760	117939	3	C
igh	117965	125143	3	C
igh	125430	125569	3	C
igh	125885	126052	3	C
igh	126085	126311	3	C
igh	126350	128567	3	C
igh	129030	131784	1	C
igh	131910	132183	1	C
igh	132215	132879	1	C
igh	132890	133162	1	C
igh	133195	133264	1	C
igh	133275	136448	1	C
igh	136455	137250	1	C
igh	137255	137461	1	C
igh	137725	139346	1	C
igh	139360	139788	1	C
igh	139790	139963	3	C
igh	139980	140057	3	C
igh	140060	140295	3	C
igh	140300	140552	3	C
igh	140560	140635	3	C
igh	140640	140716	3	C
igh	140720	140796	3	C
igh	140800	140876	3	C
igh	140880	143796	3	C
igh	143815	144582	1	C
igh	144640	146090	1	C
igh	146185	148466	1	C
igh	148750	151379	1	C
igh	151430	152301	1	C
igh	152555	154090	1	C
igh	154480	156114	1	C
igh	156135	156476	1	C
igh	156595	162756	1	C
igh	162780	163093	1	C
igh	163150	163254	1	C
igh	163280	163778	1	C
igh	163840	164127	1	C
igh	164130	164478	1	C
igh	164495	166155	1	C
igh	166160	167953	1	C
igh	167985	168878	1	C
igh	168895	169094	1	C
igh	169385	170776	1	C
igh	171140	171208	1	C
igh	171435	171512	1	C
igh	171735	173068	1	C
igh	173075	174538	1	C
igh	174555	179615	1	C
igh	179900	180663	1	C
igh	180665	182015	1	C
igh	182105	182178	1	C
igh	182480	182550	1	C
igh	182850	183665	1	C
igh	183935	186704	1	C
igh	186710	188870	1	C
igh	188900	188980	1	C
igh	189010	189084	1	C
igh	189120	189192	1	C
igh	189230	189335	1	C
igh	189500	189628	1	C
igh	189835	189919	1	C
igh	189930	190012	1	C
igh	190055	190186	1	C
igh	190295	190372	1	C
igh	190405	190511	1	C
igh	190590	190665	1	C
igh	190730	190871	1	C
igh	190940	191013	1	C
igh	191020	192378	1	C
igh	192425	192694	1	C
igh	192725	193489	1	C
igh	193540	193713	1	C
igh	193745	194754	1	C
igh	194785	195264	1	C
igh	195265	196671	1	C
igh	196980	198557	1	C
igh	198580	199883	1	C
igh	199900	200068	1	C
igh	200070	200203	1	C
igh	200205	201610	1	C
igh	201735	201814	1	C
igh	201980	202082	1	C
igh	202095	205437	1	C
igh	205455	205699	1	C
igh	205715	207919	1	C
igh	207930	210524	1	C
igh	210545	211280	1	C
igh	211310	211628	1	C
igh	211670	211803	1	C
igh	211910	212213	1	C
igh	212220	212302	1	C
igh	212320	212392	1	C
igh	212415	212627	1	C
igh	212650	212731	1	C
igh	212740	212878	1	C
igh	212945	213063	1	C
igh	213215	213401	1	C
igh	213410	214766	1	C
igh	214900	215063	1	C
igh	215080	215213	1	C
igh	215240	215425	1	C
igh	215470	215577	3	C
igh	215585	216626	3	C
igh	217840	218370	3	C
igh	218380	218532	3	C
igh	218600	226595	3	C
igh	226605	226739	3	C
igh	226755	226932	3	C
igh	226940	227579	3	C
igh	227615	227834	3	C
igh	227965	229496	3	C
igh	229500	229636	3	C
igh	229640	230197	3	C
igh	230210	230282	3	C
igh	230290	231141	3	C
igh	231420	232743	3	C
igh	232775	236192	3	C
igh	236240	236337	3	C
igh	236355	236458	2	C
igh	236485	236663	2	C
igh	236925	237099	2	C
igh	237110	238090	2	C
igh	238210	238284	2	C
igh	238380	238616	2	C
igh	238870	239087	2	C
igh	239105	239883	2	C
igh	240015	240149	2	C
igh	240150	240323	2	C
igh	240330	240513	2	C
igh	240530	240774	2	C
igh	240785	241302	2	C
igh	241320	242285	2	C
igh	242290	242691	2	C
igh	242715	246515	2	C
igh	246815	252232	2	C
igh	252520	252602	2	C
igh	252675	254567	2	C
igh	254835	256104	2	C
igh	256220	256317	2	C
igh	256455	256560	2	C
igh	256600	256710	2	C
igh	256715	262008	2	C
igh	262040	269249	2	C
igh	269335	269442	2	C
igh	269480	269583	2	C
igh	269620	270854	2	C
igh	270930	271068	2	C
igh	271070	271622	2	C
igh	271625	271811	2	C
igh	271830	271906	2	C
igh	271935	273162	3	C
igh	273185	273540	3	C
igh	273620	273700	1	C
igh	273755	273829	1	C
igh	273900	275147	1	C
igh	275190	275422	1	C
igh	275430	276092	1	C
igh	276105	277752	1	C
igh	277895	277966	1	C
igh	277975	279027	1	C
igh	279070	279823	1	C
igh	279840	281416	1	C
igh	281420	284408	1	C
igh	284480	286959	1	C
igh	287005	287276	1	C
igh	287295	288830	1	C
igh	288835	289014	1	C
igh	289145	289221	1	C
igh	289280	289357	1	C
igh	289360	289531	1	C
igh	289730	289806	3	C
igh	289880	290049	3	C
igh	290150	290225	3	C
igh	290280	290479	3	C
igh	290480	290587	3	C
igh	290835	290911	3	C
igh	290975	291074	3	C
igh	291075	291148	3	C
igh	291230	291507	3	C
igh	291515	292177	3	C
igh	292190	293085	3	C
igh	293115	293287	3	C
igh	293300	293378	3	C
igh	293470	293579	3	C
igh	293585	293663	3	C
igh	293715	298054	3	C
igh	298200	298275	3	C
igh	298945	299021	3	C
igh	299195	299264	3	C
igh	301875	304911	3	C
igh	305050	306214	3	C
igh	306280	306624	3	C
igh	306830	307230	3	C
igh	307305	307377	3	C
igh	307470	307609	3	C
igh	307695	307837	3	C
igh	307960	309190	3	C
igh	309445	309909	3	C
igh	309920	313040	3	C
igh	313045	316816	3	C
igh	316880	317929	3	C
igh	317955	320647	1	C
igh	320870	320965	1	C
igh	320985	323151	3	C
igh	323160	323232	3	C
igh	323365	323483	3	C
igh	323550	324385	1	C
igh	324400	324644	1	C
igh	324660	325941	1	C
igh	325955	329034	1	C
igh	329070	329148	1	C
igh	329195	329335	1	C
igh	329570	330201	1	C
igh	330450	331898	1	C
igh	331945	332160	1	C
igh	332180	332382	1	C
igh	332400	333024	1	C
igh	333025	333445	1	C
igh	333500	333610	1	C
igh	333630	333841	1	C
igh	333850	334019	1	C
igh	334035	334339	1	C
igh	334340	335257	1	C
igh	335260	336380	1	C
igh	336465	336896	1	C
igh	336915	336985	1	C
igh	337085	339068	1	C
igh	339085	339574	1	C
igh	339580	346361	1	C
igh	346420	346516	1	C
igh	346560	346677	1	C
igh	346730	346824	1	C
igh	346900	350620	1	C
igh	350775	350855	1	C
igh	350865	350971	1	C
igh	350980	352312	1	C
igh	352660	354269	1	C
igh	354335	355979	1	C
igh	355980	360003	1	C
igh	360015	360181	1	C
igh	360480	361267	1	C
igh	361280	361760	1	C
igh	361770	363809	1	C
igh	363890	366319	1	C
igh	366330	370083	1	C
igh	370100	370241	1	C
igh	370295	370642	1	C
igh	370800	371081	1	C
igh	371125	373051	1	C
igh	373100	374541	1	C
igh	374585	374742	1	C
igh	374860	378765	1	C
igh	378770	378909	1	C
igh	378965	382431	1	C
igh	387165	387246	1	C
igh	387545	388134	1	C
igh	388135	388694	1	C
igh	388735	389504	1	C
igh	389795	390207	1	C
igh	390220	390500	1	C
igh	390505	390689	1	C
igh	390710	390913	3	C
igh	390940	391022	3	C
igh	391110	391278	3	C
igh	391370	391521	3	C
igh	391530	391609	3	C
igh	391645	391746	3	C
igh	391860	392134	3	C
igh	392150	392284	3	C
igh	392285	393690	3	C
igh	393905	394020	3	C
igh	394035	394214	1	C
igh	394220	394454	3	C
igh	394530	394739	3	C
igh	394750	396574	3	C
igh	396860	397241	3	C
igh	397255	397500	3	C
igh	397605	397701	3	C
igh	397705	397785	3	C
igh	397845	398617	3	C
igh	398620	401018	3	C
igh	401025	401101	3	C
igh	401105	402394	3	C
igh	402680	406403	3	C
igh	406700	408064	3	C
igh	408075	408266	3	C
igh	408440	409452	3	C
igh	409455	411941	3	C
igh	411945	413235	1	C
igh	413530	417236	1	C
igh	417545	419121	1	C
igh	419280	420295	1	C
igh	420305	425843	1	C
igh	425890	426913	1	C
igh	426925	427132	1	C
igh	427145	429850	1	C
igh	429855	430766	1	C
igh	431050	431127	1	C
igh	431145	431245	2	C
igh	431260	431400	2	C
igh	431530	431871	2	C
igh	431900	432040	2	C
igh	432110	433328	2	C
igh	433375	434606	2	C
igh	434610	434727	2	C
igh	434730	435419	2	C
igh	435425	436286	2	C
igh	436415	439317	2	C
igh	439345	439575	2	C
igh	439700	442658	2	C
igh	442920	442988	2	C
igh	443565	445804	1	C
igh	446100	447424	1	C
igh	448020	448088	1	C
igh	448675	448747	1	C
igh	449760	449867	1	C
igh	449880	450682	1	C
igh	451015	456308	1	C
igh	456400	458677	1	C
igh	458740	458845	1	C
igh	458900	459417	1	C
igh	459420	462527	1	C
igh	462540	462775	1	C
igh	463275	466284	1	C
igh	466290	466606	1	C
igh	466620	466758	3	C
igh	466770	467887	3	C
igh	467920	469672	3	C
igh	469705	471589	3	C
igh	471605	474547	3	C
igh	474590	476042	1	C
igh	476120	477237	3	C
igh	477515	477671	1	C
igh	477700	482937	3	C
igh	483245	485417	3	C
igh	485485	485566	3	C
igh	485625	485839	3	C
igh	485850	485929	3	C
igh	485965	487366	1	C
igh	487405	488311	1	C
igh	488745	489189	1	C
igh	489435	490372	1	C
igh	490390	491276	1	C
igh	491395	491537	1	C
igh	491545	491727	3	C
igh	491760	498405	3	C
igh	498670	501076	1	C
igh	501080	502278	1	C
igh	502320	502402	1	C
igh	502535	502686	1	C
igh	502715	509336	1	C
igh	509430	509508	1	C
igh	509565	509866	2	C
igh	509900	511300	2	C
igh	511325	512265	2	C
igh	512670	513116	2	C
igh	513375	515198	2	C
igh	515325	515632	2	C
igh	515680	522330	2	C
igh	522595	524544	2	C
igh	524560	525049	2	C
igh	525075	526196	2	C
igh	526250	526334	2	C
igh	526450	526592	2	C
igh	526645	531889	2	C
igh	532175	534346	2	C
igh	534415	534519	2	C
igh	534560	534776	2	C
igh	534790	534872	2	C
igh	534900	536301	2	C
igh	536340	537246	2	C
igh	537680	538090	2	C
igh	538380	540206	2	C
igh	540325	540463	2	C
igh	540475	540655	2	C
igh	540690	547335	2	C
igh	547600	549549	2	C
igh	549550	550016	2	C
igh	550075	551194	2	C
igh	551260	551343	2	C
igh	551465	551604	2	C
igh	551645	559033	2	C
igh	559130	559209	2	C
igh	559260	559485	2	C
igh	559500	559582	2	C
igh	559605	561010	2	C
igh	561050	561955	2	C
igh	562375	562826	2	C
igh	563080	564929	2	C
igh	565035	565172	2	C
igh	565185	565359	2	C
igh	565405	572866	2	C
igh	572905	575450	2	C
igh	575480	576811	2	C
igh	576815	578091	2	C
igh	578110	581162	2	C
igh	581205	581378	2	C
igh	581380	581456	2	C
igh	581650	582249	2	C
igh	582450	583007	2	C
igh	583025	584306	2	C
igh	584345	585418	2	C
igh	585435	585639	2	C
igh	585655	585765	2	C
igh	585785	585992	2	C
igh	586000	586230	2	C
igh	586240	586708	2	C
igh	586970	588089	2	C
igh	588100	588874	2	C
igh	588980	590681	2	C
igh	590955	591518	2	C
igh	591530	592331	2	C
igh	592345	592972	2	C
igh	592985	596216	2	C
igh	596255	597441	2	C
igh	597685	597959	1	C
igh	598005	599193	1	C
igh	599505	599745	1	C
igh	600030	602061	1	C
igh	602115	602529	1	C
igh	602545	604849	1	C
igh	607095	607511	1	C
igh	607890	608347	1	C
igh	608520	609971	1	C
igh	610055	610813	1	C
igh	610830	611094	1	C
igh	611095	613399	1	C
igh	613610	615101	1	C
igh	615375	615546	1	C
igh	615550	615683	1	C
igh	615700	615897	1	C
igh	615905	618383	1	C
igh	618445	620909	1	C
igh	620950	624418	1	C
igh	624430	625023	1	C
igh	625035	626096	1	C
igh	629115	629944	1	C
igh	630010	630825	1	C
igh	630840	631390	1	C
igh	631395	636506	1	C
igh	636635	636716	3	C
igh	636745	636822	1	C
igh	636830	638603	3	C
igh	638890	640142	1	C
igh	640145	640350	1	C
igh	640380	641993	3	C
igh	642000	644028	3	C
igh	644040	644278	1	C
igh	644280	645528	1	C
igh	645770	646079	1	C
igh	646095	647494	2	C
igh	647775	649226	2	C
igh	649227	649850	2	C
igh	649881	652581	2	C
igh	654861	655282	2	C
igh	655656	656103	2	C
igh	656286	657509	2	C
igh	657516	657753	2	C
igh	657831	658037	2	C
igh	658051	659312	2	C
igh	659391	659799	3	C
igh	659806	660183	3	C
igh	660231	662902	3	C
igh	662906	662982	3	C
igh	663211	663309	3	C
igh	663331	664563	3	C
igh	664596	664852	2	C
igh	664861	667129	2	C
igh	667351	668842	2	C
igh	669106	669426	2	C
igh	669446	669642	2	C
igh	669651	670907	2	C
igh	670916	672278	2	C
igh	672621	673815	2	C
igh	674091	674336	2	C
igh	674376	674511	2	C
igh	674811	677117	2	C
igh	677161	677330	3	C
igh	677346	679576	3	C
igh	679596	682060	3	C
igh	682101	686550	3	C
igh	686561	687001	3	C
igh	687016	687621	3	C
igh	690656	690769	2	C
igh	690806	691610	2	C
igh	691631	691769	2	C
igh	691796	692176	2	C
igh	692211	692295	2	C
igh	692336	692442	2	C
igh	692471	692645	2	C
igh	692686	692918	2	C
igh	692921	696331	2	C
igh	696606	698555	2	C
igh	699021	702139	2	C
igh	702166	702984	2	C
igh	703281	703762	3	C
igh	703801	704043	3	C
igh	704071	704850	3	C
igh	704866	705278	3	C
igh	705576	705790	3	C
igh	705936	707672	3	C
igh	707741	707816	3	C
igh	708301	708374	2	C
igh	708601	708843	2	C
igh	708856	710639	2	C
igh	710646	710851	2	C
igh	710901	711734	2	C
igh	711786	712326	2	C
igh	712361	712495	2	C
igh	712521	713302	2	C
igh	713316	713768	2	C
igh	714036	714841	2	C
igh	714891	714964	1	C
igh	714996	715224	3	C
igh	715246	715452	3	C
igh	715481	715692	3	C
igh	715731	715802	3	C
igh	715816	717008	3	C
igh	717016	717698	3	C
igh	717966	718282	3	C
igh	718291	719151	3	C
igh	719411	719979	3	C
igh	720271	721801	3	C
igh	721806	722632	3	C
igh	723346	723911	1	C
igh	723916	724182	1	C
igh	724246	725057	1	C
igh	725061	725168	1	C
igh	725176	725356	1	C
igh	725361	725627	1	C
igh	725646	727293	1	C
igh	727301	730728	1	C
igh	730741	730875	1	C
igh	730996	731077	1	C
igh	731081	731158	1	C
igh	731201	732350	1	C
igh	732351	732874	1	C
igh	733171	734430	1	C
igh	734456	734660	3	C
igh	734681	736304	3	C
igh	736311	738586	3	C
igh	738591	739839	3	C
igh	740081	740391	3	C
igh	740406	741805	3	C
igh	742086	744153	3	C
igh	744191	751793	3	C
igh	752186	752269	3	C
igh	752701	753824	3	C
igh	753831	754009	3	C
igh	754046	754884	3	C
igh	754896	755066	3	C
igh	755186	755290	3	C
igh	755596	755837	3	C
igh	755881	756400	3	C
igh	756641	757242	3	C
igh	757261	757339	3	C
igh	757501	758236	3	C
igh	758266	758403	3	C
igh	758446	758516	3	C
igh	758526	758604	3	C
igh	759206	759289	1	C
igh	759306	759378	1	C
igh	759591	759690	1	C
igh	759871	759994	1	C
igh	760061	760158	1	C
igh	760371	760481	1	C
igh	760501	761256	1	C
igh	761341	764337	1	C
igh	764341	765080	1	C
igh	765146	765229	1	C
igh	765301	765398	1	C
igh	765416	770297	1	C
igh	770316	770466	1	C
igh	770601	771517	1	C
igh	771531	771745	1	C
igh	771761	776061	1	C
igh	776071	776797	3	C
igh	777026	779195	1	C
igh	779261	780395	1	C
igh	780411	780518	3	C
igh	780571	781093	3	C
igh	781106	781292	1	C
igh	781321	781433	1	C
igh	781451	782387	1	C
igh	782511	783078	1	C
igh	783106	784098	1	C
igh	784111	784256	1	C
igh	784311	784390	3	C
igh	784446	785640	3	C
igh	785641	785825	3	C
igh	785826	785969	3	C
igh	785991	786380	3	C
igh	786386	786629	3	C
igh	786641	788158	3	C
igh	788471	795341	3	C
igh	795371	795442	3	C
igh	795626	796150	3	C
igh	796176	796844	3	C
[truncated: 938 more rows]
